# Supplementary material for: Genome‐wide evolutionary response of European oaks during the Anthropocene
Source: Evol Lett. 2022 Jan 5;6(1):4–20. doi: 10.1002/evl3.269 (PMC8802238; doi:10.1002/evl3.269)
Supplement: Supplementary file 12 — Table S6: List of the 74 Arabidopsis homologs known to participate to at least one cell process with their name used in Pathway Studio™ Plant, their locus name as defined in TAIR (https://www.arabidopsis.org) and alias commonly used in scientific publications [file EVL3-6-4-s008.xlsx]

## Sheet: sheet1
Table S6: List of the 74 Arabidopsis homologs known to participate to at least one cell process with their name used in Pathway Studio™ Plant, their locus name as defined in TAIR (https://www.arabidopsis.org) and alias commonly used in scientific publications
Arabidopsis gene Name	TAIR ID	Alias
AATP1	AT5G40010	AT5G40010.1;ASD;AAA-ATPase 1;ATPase-in-Seed-Development;MYH19_21;MYH19.21;AT5G40010;AATP1;AAA-ATPASE 1
AKT1	AT2G26650	KT1;F18A8.2;F18A8_2;ARABIDOPSIS K TRANSPORTER 1;ATAKT1;K+ transporter 1;AKT1;AT2G26650;potassium channel AKT1;POTASSIUM TRANSPORTER
AP2	AT4G36920	APETALA2;FLORAL HOMEOTIC PROTEIN APETALA 2;AP2;AP22_49;FLO2;FLOWER 1;FL1;Fl1;FLORAL MUTANT 2;Integrase-type DNA-binding superfamily protein;APETALA 2;AP22.49;AtAP2;AT4G36920;Floral homeotic protein APETALA 2
APC2	AT2G04660	APC2;anaphase-promoting complex subunit 2;AT2G04660.1;anaphase-promoting complex/cyclosome 2;F28I8.30;F28I8_30;AT2G04660
ARA7	AT4G19640	ARA-7;RAB5B;RAB GTPASE HOMOLOG F2B;ATRAB5B;RABF2B;ARABIDOPSIS RAB GTPASE HOMOLOG F2B;AtRABF2b;AT4G19640.1;ATRAB-F2B;ATRABF2B;F24J7_190;Rab5 GTPase-like protein Ara7;AtRab5B;F24J7.190;AT4G19640;ARA7;Ras-related small GTP-binding family protein;RAB-F2B
AT3G14460	AT3G14460	LRR and NB-ARC domains-containing disease resistance protein;LRR and NB-ARC domain-containing disease resistance protein;AT3G14460
ATKRS-1	AT3G11710	LysRS;ARABIDOPSIS THALIANA LYSYL-TRNA synthase 1;lysyl-tRNA synthetase 1;Lysine-tRNA ligase;ARABIDOPSIS THALIANA LYSYL-TRNA SYNTHETASE 1;AT3G11710;Lysyl-tRNA synthetase;ATKRS-1
BLH2	AT4G36870	SAWTOOTH 1;BEL1-like homeodomain protein 2;AP22.90;AP22_90;BEL1-LIKE HOMEODOMAIN 2;BLH2;SAW1;BEL1-like homeodomain 2;AT4G36870
CAD1 (Gene ID 843600)	AT1G72680	AT1G72680;CINNAMYL ALCOHOL DEHYDROGENASE 1;ATCAD1;CAD1;F28P22.13;F28P22_13;cinnamyl-alcohol dehydrogenase;CADG
CER1	AT1G02205	CER22;POSSIBLE ALDEHYDE DECARBONYLASE;T6A9.16;ECERIFERUM 22;AT1G02205;Fatty acid hydroxylase superfamily;ECERIFERUM 1;protein ECERIFERUM 1;CER1;AT1G02200
CLE45	AT1G69588	CLAVATA3/ESR-RELATED 45;AT1G69588;AT1G69588.1;CLE45;CLE45 (CLAVATA3/ESR-RELATED 45);protein CLAVATA3/ESR-related 45
CLF	AT2G23380	CURLY LEAF;SETDOMAIN GROUP 1;SET1;SETDOMAIN 1;SET domain-containing protein;F26B6_3;ICU1;histone-lysine N-methyltransferase CLF;AT2G23380;INCURVATA 1;CLF;F26B6.3;SDG1
COL1	AT5G15850	F14F8_230;BBX2;AT5G15850;CONSTANS-LIKE 1;ATCOL1;F14F8.230;COL1;B-box domain protein 2;CONSTANS-like 1;zinc finger protein CONSTANS-LIKE 1
CRK10	AT4G23180	F21P8.70;F21P8_70;RLK4;AT4G23180;CYSTEINE-RICH RLK10;cysteine-rich RLK (RECEPTOR-like protein kinase) 10;RECEPTOR-LIKE PROTEIN KINASE 4;CRK10;cysteine-rich receptor-like protein kinase 10
CRK29	AT4G21410	cysteine-rich RLK (RECEPTOR-like protein kinase) 29;CRK29;F18E5.30;cysteine-rich receptor-like protein kinase 29;AT4G21410;Cysteine-rich RLK29;Cysteine-rich receptor-like protein kinase 29
CSN5A	AT1G22920	COP9 signalosome complex subunit 5a;JAB1;CSN5;AT1G22920.1;AJH1;F19G10_12;COP9 signalosome 5A;F19G10.12;COP9-SIGNALOSOME 5A;CSN5A (COP9 SIGNALOSOME 5A);PUTATIVE JUN KINASE ACTIVATOR;AT1G22920;CSN5B;ARABIDOPSIS JAB1 HOMOLOG 1;CSN5A
CTL2	AT3G16920	ATCTL2;CTL2;chitinase-like protein 2;chitinase-like protein;AT3G16920
CYP704B1	AT1G69500	polypeptide 1;AT1G69500;subfamily B;cytochrome P450, family 704, subfamily B, polypeptide 1;CYP704B1;cytochrome P450;''cytochrome P450;F10D13_15;polypeptide 1'';family 704;F10D13.15
DL3795W	AT4G15510	AT4G15510;Photosystem II reaction center PsbP family protein;FCAALL.88;photosystem II reaction center PsbP family protein;PPD1;PsbP-Domain Protein1;DL3795W
DUO3	AT1G64570	DUO pollen 3 protein;DUO3;Homeodomain-like superfamily protein;AT1G64570;DUO POLLEN 3;F1N19.14;F1N19_14
ECA1	AT1G07810	AT1G07810.1;ARABIDOPSIS THALIANA ER-TYPE CA2+-ATPASE 1;F24B9.9;ACA3;ATECA1;ER-TYPE CA2-ATPASE;calcium-transporting ATPase 1;ECA1;ARABIDOPSIS THALIANA ER-TYPE CA2-ATPASE 1;ER-TYPE CA2-ATPASE 1;ER-TYPE CA2+-ATPASE 1;ER-TYPE CA2+-ATPASE;ER-type Ca2+-ATPase 1;F24B9_9;CALCIUM-TRANSPORTING ATPASE 1, ENDOPLASMIC RETICULUM-TYPE;AT1G07810
EFR	AT5G20480	EF-TU receptor;EFR;AT5G20480;LRR receptor-like serine/threonine-protein kinase EFR;F7C8.70;EF-TU RECEPTOR;F7C8_70;AT5G20480.1
F14J9.4	AT1G09380	nodulin MtN21 /EamA-like transporter family protein;AT1G09380;nodulin MtN21-like transporter family protein;UMAMIT25;F14J9_4;F14J9.4;Usually multiple acids move in and out Transporters 25
F19I3.16	AT2G34930	F19I3_16;disease resistance family protein / LRR family protein;AT2G34930;F19I3.16
F23H11.8	AT1G59760	F23H11_8;F23H11.8;homolog of yeast MTR4;AT1G59760;RNA helicase, ATP-dependent, SK12/DOB1 protein;putative RNA helicase MTR4;AtMTR4;MTR4
F25P12.99	AT1G56560	alkaline/neutral invertase A;AT1G56560;A/N-InvA;Plant neutral invertase family protein;F25P12_99;F25P12.99
F27F5.6	AT1G44970	Peroxidase 9;P9;Peroxidase superfamily protein;Atperox P9;peroxidase 9;F27F5.6;ATP18a;AT1G44970;PER9;F27F5_6
F3L17.8	AT4G31430	flocculation protein;AT4G31430;KAKU4;(Japanese for nucleus) 4;hypothetical protein;F3L17.8
FER	AT3G51550	FERONIA;FER;AT3G51550;Malectin/receptor-like protein kinase family protein;AT3G51550.1;receptor-like protein kinase FERONIA;SRN
GPAT5	AT3G11430	GPAT5;GLYCEROL-3-PHOSPHATE ACYLTRANSFERASE 5;AT3G11430;GLYCEROL-3-PHOSPHATE sn-2-ACYLTRANSFERASE 5;ATGPAT5;glycerol-3-phosphate acyltransferase 5;AT3G11430.1
GPAT6	AT2G38110	F16M14_4;AT2G38110;GLYCEROL-3-PHOSPHATE sn-2-ACYLTRANSFERASE 6;bifunctional sn-glycerol-3-phosphate 2-O-acyltransferase/phosphatase;AT2G38110.1;F16M14.4;GLYCEROL-3-PHOSPHATE ACYLTRANSFERASE 6;GPAT6;ATGPAT6;glycerol-3-phosphate acyltransferase 6
GPAT8	AT4G00400	A_IG005I10.4;AT4G00400;bifunctional sn-glycerol-3-phosphate 2-O-acyltransferase/phosphatase;F5I10_4;GLYCEROL-3-PHOSPHATE sn-2-ACYLTRANSFERASE 8;A_IG005I10_4;GPAT8;AtGPAT8;F5I10.4;glycerol-3-phosphate acyltransferase 8
GSTU7	AT2G29420	GST25;GSTU7;GLUTATHIONE S-TRANSFERASE 25;F16P2.20;F16P2_20;glutathione S-transferase tau 7;ARABIDOPSIS THALIANA GLUTATHIONE S-TRANSFERASE TAU 7;ATGSTU7;AT2G29420
HA5	AT2G24520	ARABIDOPSIS H(+)-ATPASE 5;H(+)-ATPase 5;F25P17.18;AHA5;ARABIDOPSIS H -ATPASE 5;F25P17_18;AT2G24520;plasma membrane H+-ATPase;AT2G24520.1;HA5
HAF01	AT1G32750	histone acetyltransferase of the CBP family-13;HISTONE ACETYLTRANSFERASE OF THE CBP FAMILY 13;HAF1;AT1G32750.1;histone acetyltransferase of the CBP family 13;TAFII250 family HAF1;F6N18_13;TAF1A;HAC13;Histone acetyltransferase TAFII250 family HAF1;HAC13 protein (HAC13);F6N18.13;AT1G32750;TBP-ASSOCIATED FACTOR 1a;GTD01;TAF1a;HISTONE ACETYLTRANSFERASE OF THE CBP FAMILY 13;GTD1;TBP-ASSOCIATED FACTOR …
HAK5	AT4G13420	T9E8_160;HAK5;ARABIDOPSIS THALIANA HIGH AFFINITY K TRANSPORTER 5;High affinity K+ transporter 5;ARABIDOPSIS THALIANA HIGH AFFINITY K+ TRANSPORTER 5;High affinity K transporter 5;high affinity K+ transporter 5;AT4G13420;ATHAK5;T9E8.160;AT4G13420.1;potassium transporter 5
HERK1	AT3G46290	Receptor-like protein kinase HERK 1;HERCULES RECEPTOR KINASE 1;receptor-like protein kinase HERK 1;HERK1;hercules receptor kinase 1;AT3G46290
HYL1	AT1G09700	dsRNA-binding domain-like superfamily protein;dsRNA-binding hyponastic leave 1;F21M12.9;DSRNA-BINDING PROTEIN 1;HYL1;HYPONASTIC LEAVES 1;F21M12_9;double-stranded RNA-binding protein 1;AtDRB1;DRB1;AT1G09700
KCS10	AT2G26250	FIDDLEHEAD;3-KETOACYL-COA synthetase 10;T1D16_11;KCS10;FDH;T1D16.11;3-ketoacyl-CoA synthase 10;AT2G26250;3-KETOACYL-COA SYNTHASE 10
LAG1	AT3G25540	AT3G25540.1;AT3G25540;LAG One Homologue 1;LAG1 longevity assurance-1;LOH1;LONGEVITY ASSURANCE GENE 1;LAG1;Longevity assurance gene 1;TRAM, LAG1 and CLN8 (TLC) lipid-sensing domain containing protein;LAG1 HOMOLOG 1
MAP65-1	AT5G55230	AT5G55230.1;ATMAP65-1;AT5G55230;microtubule-associated proteins 65-1;MAP65-1;microtubule-associated protein 65-1;MICROTUBULE-ASSOCIATED PROTEINS 65-1;MCO15.18;MCO15_18
MHJ24.10	AT5G64120	MHJ24.10;Atperox P71;AtPRX71;peroxidase 71;AT5G64120;Peroxidase superfamily protein;P71;ATP15a;PER71;MHJ24_10;Peroxidase 71;ATPO2;PRX71
MYB26	AT3G13890	MALE STERILE 35;MYB DOMAIN PROTEIN 26;AT3G13890.1;myb domain protein 26;ATMYB26;AT3G13890;MS35;MYB26
NAP	AT1G69490	AT1G69490.1;activated by AP3/PI;AtNAP;ACTIVATED BY AP3/PI;NAC-like;ANAC029;NAC-like, activated by AP3/PI;F10D13_14;AT1G69490;ATNAP;NAC-LIKE;NAC-LIKE, ACTIVATED BY AP3/PI;Arabidopsis NAC domain containing protein 29;NAP;F10D13.14;ARABIDOPSIS NAC DOMAIN PROTEIN 029;NAC transcription factor protein family
NCLPP7	AT5G23140	MYJ24_13;AT5G23140;Clp protease proteolytic subunit 2;NCLPP7;nuclear-encoded CLP protease P7;Clp proteinase proteolytic subunit 2;MYJ24.13;NUCLEAR-ENCODED CLP proteinase P7;NCLPP2;AT5G23140.1;NUCLEAR-ENCODED CLP PROTEASE P7;CLPP2
NTRA	AT2G17420	NTR2;ATNTRA;AT2G17420;thioredoxin reductase A;F5J6.18;NAD(P)H-dependent thioredoxin reductase 2;NADP(H)-DEPENDENT THIOREDOXIN REDUCTASE A;NTRA;NADPH-DEPENDENT THIOREDOXIN REDUCTASE A;THIOREDOXIN REDUCTASE A;NADPH-dependent thioredoxin reductase 2;NADPH-dependent thioredoxin reductase A;NADP(H)-dependent thioredoxin reductase 2;NAD(P)H-DEPENDENT THIOREDOXIN REDUCTASE A;F5J6_18;AT2G17420.1;NADPH-DE…
PAB4	AT2G23350	POLY(A) BINDING PROTEIN 4;T20D16.2;PAB4;AT2G23350.1;POLY(A)-BINDING PROTEIN-4;PABP4;POLY(A) BINDING PROTEIN-4;T20D16_2;poly(A) binding protein 4;AT2G23350;POLY(A)-BINDING PROTEIN 4
PEPR1	AT1G73080	F3N23.28;F3N23_28;leucine-rich repeat receptor-like protein kinase PEPR1;PEP1 receptor 1;ATPEPR1;AT1G73080.1;AT1G73080;PEP1 RECEPTOR 1;PEPR1
PHT4;6	AT5G44370	PHT4;6;K9L2.16;PHOSPHATE TRANSPORTER 4;6;phosphate transporter 4;6;AT5G44370;K9L2_16
PK3	AT5G08160	Arabidopsis thaliana serine/threonine protein kinase 3;serine/threonine protein kinase 3;PK3;AT5G08160;ATPK3;AT5G08160.1
PLDALPHA1	AT3G15730	PHOSPHOLIPASE D ALPHA 1;PLDALPHA1;PHOSPHOLIPASE D;PLD;phospholipase D alpha 1;PLD1;AT3G15730
POM1	AT1G05850	T20M3.12;ECTOPIC DEPOSITION OF LIGNIN IN PITH;ATCTL1;HOT2;POM1;ELP;ELP1;CTL1;SENSITIVE TO HOT TEMPERATURES 2;Chitinase family protein;POM-POM1;T20M3_12;ECTOPIC DEPOSITION OF LIGNIN IN PITH 1;chitinase-like protein 1;ECTOPIC ROOT HAIR 2;ERH2;AT1G05850;CHITINASE-LIKE PROTEIN 1
RPL90D	AT4G10450	RPL9D;AT4G10450;Ribosomal protein L6 family;RPL90D;60S ribosomal protein L9 (RPL90D);F7L13_30;F7L13.30;60S ribosomal protein L9-2
RPM1	AT3G07040	DISEASE RESISTANCE PROTEIN RPM1;RPM1;RPS3;AT3G07040;RESISTANCE TO PSEUDOMONAS SYRINGAE 3;NB-ARC domain-containing disease resistance protein;RESISTANCE TO P. SYRINGAE PV MACULICOLA 1;disease resistance protein RPM1
RPP13	AT3G46530	disease resistance protein RPP13;NB-ARC domain-containing disease resistance protein;RECOGNITION OF PERONOSPORA PARASITICA 13;RPP13;AT3G46530
SAUL1	AT1G20780	F2D10.27;PLANT U-BOX 44;ARABIDOPSIS THALIANA PLANT U-BOX 44;F2D10_27;ATPUB44;senescence-associated E3 ubiquitin ligase 1;PUB44;SENESCENCE-ASSOCIATED E3 UBIQUITIN LIGASE 1;AT1G20780;SAUL1
SCD1	AT1G49040	STOMATAL CYTOKINESIS-DEFECTIVE 1;stomatal cytokinesis defective / SCD1 protein (SCD1);F27J15.17;F27J15_17;protein STOMATAL CYTOKINESIS-DEFECTIVE 1;SCD1;AT1G49040
SGR2	AT1G31480	SGR2;SHOOT GRAVITROPISM 2;AT1G31480;T8E3_1;shoot gravitropism 2 (SGR2);T8E3.1;protein shoot gravitropism 2
SKIP	AT1G77180	chromatin protein family;EIP1;AtSKIP;SKIP;SNW/Ski-interacting protein;T14N5.5;T14N5_5;AT1G77180;putative transcription factor SKIP
T17M13.14	AT2G02970	APY6;AtAPY6;AT2G02970;T17M13.14;apyrase 6;T17M13_14;Nucleoside triphosphate diphosphohydrolase 6;probable apyrase 6;GDA1/CD39 nucleoside phosphatase family protein
T22E19.17	AT1G68200	Zinc finger C-x8-C-x5-C-x3-H type family protein;zinc finger CCCH domain-containing protein 15;AtC3H15;CALLOSE DEFECTIVE MICROSPORE1;AT1G68200;T22E19.17;CDM1;T22E19_17
T26D22.12	AT5G35370	AT5G35370;T26D22.12;S-locus lectin protein kinase family protein;G-type lectin S-receptor-like serine/threonine-protein kinase;T26D22_12
T5K18.200	AT4G19420	T5K18_200;PAE8;AT4G19420;pectin acetylesterase 8;T5K18.200;putative pectinacetylesterase;Pectinacetylesterase family protein
THI1	AT5G54770	THIAMINE 4;MBG8.3;TZ;THIAZOLE REQUIRING;thiazole biosynthetic enzyme, chloroplast (ARA6) (THI1) (THI4);THIAMINE4;thiazole biosynthetic enzyme;MBG8_3;THI1 PROTEIN;AT5G54770;thiamine4;THIAMINE-4;THI4;THI1;AgThi1
TOP6B	AT3G20780	BRASSINOSTEROID INSENSITIVE 3;DNA topoisomerase 6 subunit B;AtTOP6B;ROOT HAIRLESS 3;TOP6B;AT3G20780;HLQ;topoisomerase 6 subunit B;BIN3;HYP6;HARLEQUIN;topoisomerase 6 subunit B;RHL3;ELONGATED HYPOCOTYL 6;ATTOP6B
TPR1	AT1G80490	Topless-related protein 1;AT1G80490;T21F11_18;MOS10;TOPLESS-related 1;AT1G80490.1;TPR1 (TOPLESS-RELATED 1);TPR1;T21F11.18;TOPLESS-RELATED 1
TTN8	AT3G54670	Structural maintenance of chromosomes (SMC) family protein;structural maintenance of chromosomes 1;AT3G54670;ATSMC1;TTN8;SMC1;STRUCTURAL MAINTENANCE OF CHROMOSOMES 1;TITAN8
TZP	AT5G43630	K9D7.13;K9D7_13;TZP;zinc knuckle (CCHC-type) family protein;AT5G43630
UBQ4	AT5G20620	ubiquitin 4;UBQ4;T1M15.20;T1M15_20;AT5G20620;AT5G20620.1
UPF3	AT1G33980	F12G12.20;AT1G33980.1;F12G12_20;Smg-4/UPF3 family protein;ATUPF3;regulator of nonsense transcripts UPF3;AT1G33980;UPF3
VIP5	AT1G61040	VIP5;VERNALIZATION INDEPENDENCE 5;T7P1.17;T7P1_17;AT1G61040;plus-3 domain-containing protein;AT1G61040.1;vernalization independence 5;Paf1C-like transcription factor
VRN1	AT3G18990	REDUCED VERNALIZATION RESPONSE 1;REM39;AT3G18990;VRN1;VERNALIZATION 1;B3 domain-containing transcription factor VRN1;REPRODUCTIVE MERISTEM 39;AP2/B3-like transcriptional factor family protein
WAK2	AT1G21270	AT1G21270;AT1G21270.1;wall-associated receptor kinase 2;F16F4_5;wall-associated kinase 2;WAK2;F16F4.5
XTH8	AT1G11545	T23J18.21;T23J18_21;xyloglucan endotransglucosylase/hydrolase protein 8;XTH8;AT1G11545;probable xyloglucan endotransglucosylase/hydrolase protein 8;xyloglucan endotransglucosylase/hydrolase 8

## Sheet: sheet2
Cell processes identified and number of Arabidopsis connected genes. Cell processes highlighted in yellow shown in Figure S6.
Cell Process Name	connected Arabidopsis genes	Cell Process Alias
root growth	17	root extension;root growth;root growths;root elongation;root elongations;root outgrowths;root protrusions;root outgrowth;root extensions;root protrusion;root expansion;root emergence
plant growth	16	rice height;cereals growing;crop growth;tobacco growth;plant elongation;tobacco growing;crop emergence;rice length;potato growth;maize elongation;corn height;arabidopsis growth;lettuce emergence;plantlet growth;barley growth;rice growth;barley emergence;corn growth;seedling elongation;maize emergence;culture growths;seedling height;plant lengths;maize growth;soybean growth;rice growing;tomato gro…
flower development	13	floral ontogenies;floral formation;floral organogenesis;floral ontogeny;flowering;flower organogenesis;floral maturation;floral development;flower formation;flowerings;flower development;flower opening;flower maturation
plant development	13	crop development;cultivar developments;soybean development;rice development;angiosperm development;tobacco development;potato development;maize development;cultivar development;culture development;carrot development;arabidopsis development;seedling development;plant developments;seedling developments;barley development;rice developments;plant development;tobacco morphogenesis;tomato development
defense response	11	physiological defense response;defense signaling;defense signals;defense response;defence responses;defense reactions;defense regulation;defense responses;defence response;physiological defense responses;defense pathway;regulation of defense;defense activation;activation of defense;defense pathways;defense signal
flowering time	11	flowering time
cell elongation	10	cell elongation;cell elongations
seed germination	10	maize germination;barley germination;seedling germination;grain germination;corn germination;plant germination;kernel germination;seed germination;germination;germinations;seed germinations;rice germination;arabidopsis germination;potato germination
cell expansion	9	cell expansions;cell amplifications;cell amplification;cell expansion
immune response	9	immunologic response;immunological responses;host reactivity;response in the host;immune responses;immune responsiveness;immunologic responses;immunoresponse;immunoresponses;immune response;reactivity of the host;reactivities of the host;immunoresponsiveness;immunological response;responses of host;response by the host;host reactions;immunogeneses;host responses;immunogenesis;response by the host…
plant defense	9	pathogen defence;pathogen defences;arabidopsis defence;pathogen response;plant response to pathogen;rice defenses;pathogen defense;response to pathogen;arabidopsis defense;pathogen responses;responses to pathogens;arabidopsis defences;plant defenses;plant responses to pathogens;plant defence;plant responses to pathogen;plant response to pathogens;pathogen signals;potato defense;pathogen resistanc…
salinity response	9	high-salinity tolerance;salt adaptation;high salt responses;salinity response;salinity adaptations;high salt sensitivity;salt sensitivities;salinity adaptation;halotolerance;salinity sensitivity;salt sensitivity;salinity tolerance;high-salinity adaptation;salinity tolerances;high salt sensitivities;high salt tolerance;salt resistances;salinity acclimations;high salt acclimation;salt responses;hig…
cell death	8	death of the cell;deaths of cells;cell death;cellular deaths;cellular death;deaths of the cell;cell deaths;necrosis of the cell;death of cells;cell necroses;cell necrosis;necroses of the cell
developmental process	8	developmental processes;developmental process;normal development
plant immunity	7	plant innate immune response;plant immune response;plant innate immune system;plant immune responses;plant immune system;plant innate immune responses;plant immune systems;plant innate immunity;phytoimmunity;phyto-immunity;plant immunity;plant innate immune systems
plant response	7	maize responses;tobacco response;cultivar response;crop response;tobacco responses;seedling responses;cultivar responses;crop responses;arabidopsis responses;culture response;plant response;plant responses;culture responses
root development	7	root formation;root development;root formations;root developments
senescence	7	senescence;senesence;senescences;senescent;senescents
stomatal movement	7	stomatal aperture;stomatal closing;stomata closure;stomata movement;stomatal closure;stomatal opening;stomatal movement;stomata movements;stomatal apertures;stomata opening;stomatal movements
ABA pathway	6
anther development	6	anther ontogeny;anther formation;anther growth;anther development
cell differentiation	6	cell differentiation;differentiations;cytodifferentiation;cyto-differentiation;differentiation;differentiations of the cell;differentiations of cells;cyto-differentiations;cellular differentiation;cell cytodifferentiations;differentiation of the cell;differentiation of cells;cytodifferentiations;cell cytodifferentiation;cell differentiations;cellular differentiations
cell proliferation	6	hyper-proliferation;proliferating cell;proliferating cells;cells of the proliferative;hyperproliferations;cell proliferations;proliferative cells;cellular proliferations;proliferations of the cell;cells in proliferating;proliferation;cell proliferation;kinetics of cell proliferation;proliferations;proliferation of the cell;proliferative cell;cell proliferation kinetics;hyperproliferation;cellular…
drought tolerance	6	drought tolerances;drought tolerance
hypocotyl growth	6	hypocotyl elongation;hypocotyl growth;hypocotyl length;hypocotyl lengths;hypocotyl extension
lignification	6	lignification;lignifications
pollen development	6	male gametophyte development;pollen development;pollen formation;development of pollen;pollen grain formation;formation of generative and vegetative cells;pollen ontogeny;microgametophyte development;male gametophyte formation
ROS generation	6	radical production;stimulating oxygen radical production;oxygen radicals formation;generation of free radical;oxygen radical generation;production of free radical;generation of ROS;free radical generation;generation of intracellular ROS;formation of ROS;formation of the free radical;production of ROS;production of oxygen radical;production of reactive oxygen species;generation of reactive oxygen …
cell division	5	divisions of the cells;cell cleavages;cell division;cellular replications;division of the cell;cell cleavage;cell replications;cell divisions;cell multiplication;cell multiplications;cellular replication;divisions of the cell;cellular division;division of the cells;cellular divisions;cell replication
cellulose biosynthesis	5	cellulose synthesis;cellulose biogenesis;cellulose deposition;cellulose anabolism;cellulose biosynthesis;cellulose production
embryonal development	5	embryonic developments;embryonal development;embryonic development;embryo developments;plant embryogenesis;rice embryogenesis;developments of embryo;maize embryogenesis;arabidopsis embryogenesis;embryogenesis;embryogeneses;development of embryo
exine formation	5	exine formation;exine development
fertilization	5	fertilisations;fertilizations;fertilization;fertilisation
leaf development	5	leaf maturation;leaf development
mitosis	5	mitosis cycle;mitotic cell cycle;mitotic cell cycling;mitotic cycle;mitotic cycling;mitotic;mitosis cycles;mitotic divisions;mitoses;differential mitoses;mitosis divisions;differential mitosis;mitotic cycles;division during mitosis;cycle in mitosis;mitosis division;mitotic cell divisions;mitosis;mitotic division;mitotic cell cycles;mitotic cell division;cycles of mitosis
mRNA splicing	5	splicing of the RNA;premRNA splicing;splicing of pre-mRNA;splicing of the mRNA;mRNA splicings;splicings;pre-mRNA splicings;mRNA splicing;RNA splicings;split genes;split gene;splicing;pre-mRNA splicing;RNA splicing
respiratory burst	5	oxidative bursting;respiratory bursts;reactive oxygen species bursts;respiratory burst;burst of reactive oxygen species;oxidative bursts;burst of ROS;metabolic burst;respiratory bursting;oxidative burst;reactive oxygen species burst;metabolic bursts;bursts of reactive oxygen species
seed development	5	seed development;seed formation;seed developments
wall integrity	5	integrity of the wall;wall integrity
ABA response	4	aba response;aba signalling;aba perception;aba sensitivity;aba sensing;aba responses;aba signaling;aba responsiveness
brassinosteroid mediated signaling	4	brassinosteroid signalling;brassinosteroid mediated signaling;brassinosteroid pathway;brassinosteroid signaling
cell cycle	4	cellular cycle;cell cycle;cycle of the cell;cell life cycle;cell-division cycle;cycles of the cell;cell cycling;cellular cycles;cellular cycling;cell life cycles;cell-division cycles;cell cycles
circadian rhythm	4	diurnal rhythmicity;circadian rhythmicity;day night rhythms;diurnal pattern;circadian cycles;circadian fluctuation;circadian rhythms;circadian clock;circadian clocks;diurnal variations;diurnal rhythms;circadian periodicity;diurnal fluctuation;circadian processes;diurnal patterns;circadian rhythm;diurnal cycle;circadian periodicities;diurnal rhythmicities;nychtohemeral;circadian fluctuations;circa…
cold acclimation	4	chill sensitivity;chilling sensitivities;freezing responses;cold sensitivity;chilling acclimation;cold acclimations;chilling sensitivity;chill acclimation;freezing response;cold acclimatization;frost response;frost sensitivity;freezing sensitivity;chilling response;cold response;chilling responses;cold responses;chill response;low-temperature response;low-temperature acclimation;cold acclimation;…
disease resistance	4	resistance to disease;disease resistances;disease resistance;resistance to diseases;resistance of the disease
growth rate	4	growth rates;rates of growth;relative growth rates;growth rate;rate of growth;velocity of growth;relative rates of growth;growth velocities;velocities of growth;relative rate of growth;relative growth rate;growth velocity
innate immune response	4	non-specific immune responses;non-specific immune response;innate immune reaction;non specific immune responses;nonspecific immune responses;nonspecific immune response;nonspecific immunity;innate immunity;innate immune response;non specific immune response;nonspecific immunities;innate immunities;natural immunity;non-specific immunities;natural immunities;innate immune system;innate immune react…
leaf growth	4	leaf extension;leaf growths;leaf emergence;leaf longevity;leaf lengths;leaf growth;leaf expansions;leaf emergences;leaf expansion;leaf longevities;leaf overgrowth;leaf length;leaf elongation
leaf senescence	4	leaf senescence
light response	4	light sensitivity;light signaling;light regulation;light modulation;light responses;light effects;light tolerance;light sensing;light signal;light transition;light perception;light responsiveness;light response;light stimulation;light detection;light signals;light signalling;light activation
microtubule cytoskeleton organization	4	microtubule organisation;microtubule organization;microtubule cytoskeleton organisation;microtubule cytoskeleton organization;microtubule dynamics
non-selective vesicle endocytosis	4	endocytotic activities;endocytic pathways;endocytotic;endocytic pathway;endocytic uptake;non selective vesicle endocytoses;nonselective vesicle endocytosis;endocytosis;endocytotic uptake;endocytic activities;non selective vesicle endocytosis;endocytoses;endocytic activity;non-selective vesicle endocytosis;vesicle endocytosis;endocytic internalization;nonselective vesicle endocytoses;non-selective…
oxidative stress	4	oxygen-free radical damage;hydroxyl radical attacks;site-specific oxygen radical damage;oxidative damage;oxidative stressing;oxidant stresses;oxidative injury;oxygen free radical-induced oxidative stress;free radical damage;site-specific hydroxyl radical damage;oxygen radical damage;attack of hydroxyl radical;oxidative injuries;Oxidative Stresses;oxygen radical damages;oxidative damaging;oxygen-f…
pathogen interaction	4	pathogen invasion;pathogen interactions;pathogen infection;pathogen infections;pathogen recognition;pathogen perception;pathogen ingress
plant height	4	plant height
protein ubiquitination	4	protein ubiquitinylation;ubiquitination;protein ubiquitination;protein ubiquitylations;protein ubiquitylation;ubiquitination of the protein;ubiquitylations;ubiquitylation;ubiquitinations
regulation of cell size	4	cellular sizes;cell sizes;cellular size;cell size
response to ethylene stimulus	4	ethylene sensitivity;ethylene response;detection of ethylene stimulus;perception of ethylene stimulus;ethylene perception;ethylene responses;ethylene responsiveness;detection of ethylene stimuluses;ethylene mediated signaling pathway;ethylene sensing;ethylene signaling;response to ethylene stimulus;ethylene signalling
root length	4	root length
seed yield	4	seed yields;seed number;seed yield;seed productivity;seed numbers
vegetative growth	4	vegetative index;vegetative growths;vegetative growth;vegetative indices
vernalization	4	transendothelial flows;transendothelial flow;vernalization
water loss	4	water loss;loss of water;losses of water;water losses
apoptosis	3	cellular suicide;apoptotic pathway;cell suicide;apoptosis signalings;apoptotic cell death;intrinsic mitochondrial pathway;apoptotic;apoptotic deaths;apoptotic cell deaths;apoptotic signalings;apoptotic death;apoptotic alteration;programmed cell deaths;apoptotic pathways;apoptotic death of the cell;apoptotic suicides;cellular suicides;apoptotic programs;mitochondrial pathways;mitochondria-mediated…
cytokinesis	3	cytokinesis;cytokineses
DNA repair	3	DNA repairs;DNA double-strand break repair;double-strand break repairs;DNA pyrimidine-dimer repair;SOS response;post-replication repair;repair after DNA damage;single-strand break repairs;repairs of the DNA;DNA single-strand break repair;repair of double-strand break;post-replication repairs;SOS responce;deoxyribonucleic acid repair replication;DNA damages repairs;SOS responses;double-strand brea…
dormancy	3	dormancies;dormant period;dormant periods;dormancy;plant dormancy
flower initiation	3	floral initiation;floral induction;flower induction;flower initiation
flower morphogenesis	3	flower anatomy;floral architectures;floral morphology;flower morphologies;flower morphology;floral structure;floral morphologies;floral architecture;flower structure;floral morphogenesis;floral structures;flower structures;flower morphogenesis;flower architecture;flower anatomies
grain yield	3	grain yield trait;grain number;grain productivity;grain production;grain yields;grain yield;grain numbers
inflorescence morphology	3	panicle morphology;inflorescence architecture;spike morphology;inflorescence architectures;inflorescence morphology;inflorescence structures;inflorescence structure
K+ import/homeostasis	3	K+ homeostasis;influx of K+;potassium ion homeostasis;K+ influx
leaf morphology	3	leaf phenotypes;leaf ontogeny;leaf phenotype;leaf organogenesis;leaf morphologies;leaf structure;leaf architecture;leaf anatomy;leaf morphogenesis;leaf morphology;leaf anatomies;leaf structures
lignin content	3	lignin content
meristem development	3	meristematic development;meristem development;meristem formation
meristem identity	3	meristem identity
nodulation	3	plant root nodules;nodulations;root nodule;nodule developments;nodule formations;nodule development;plant root nodulation;nodule bacteria;nodule formation;nodulation;nodule bacterium;root nodules;plant root nodule;root nodulation
organ growth	3	organ growth;organ growths;growth of organs;growths of organs
petiole growth	3	petiole growth;petiole length;petiole elongation;petiole extension
photomorphogenesis	3	seedling photomorphogenesis;photomorphogenesis;plant photomorphogenesis;tomato photomorphogenesis
pollen tube growth	3	pollen tube growth
post-transcriptional gene silencing	3	post-transcriptional gene silencing;posttranscriptional gene silencing
regulation of organ size	3	volume of the organ;organ sizes;organ size;organ volume;organ volumes;volumes of the organ;organ dimension;organ dimensions;size of the organ
reproduction	3	reproductive indexes;reproductive index;reproductive functioning;reproductive physiological phenomena;reproductive functions;reproductive indece;reproductive physiological processes;reproductive physiological process;reproductive physiological phenomenon;reproductive physiological phenomenons;reproductions;reproductive indeces;reproductive function;reproduction
response to auxin stimulus	3	response to auxin stimulus;auxin response;auxin perception;detection of auxin stimulus;perception of auxin stimulus;auxin sensitivity;auxin signaling;auxin signalling;auxin mediated signaling;auxin responsiveness;auxin responses
response to osmotic stress	3	osmotic stress response;osmotic stress adaptation;osmotic adaptation;osmotic sensitivity;osmotic tolerance;osmotic stress sensitivity;tolerance of osmotic stress;response to osmotic stress;osmotic stress resistance;osmotic stress tolerance;osmotic acclimation;osmotic resistance;osmotic stress acclimation;osmotic response
ripening	3	kernel maturation;fruit maturation;fruit ripening;kernel filling;fruits ripening;silique maturation;silique ripening;ripenings;ripening;fruits maturation;tomato ripening
seed maturation	3	seed maturation;seed ripening;seed filling
seed size	3	seed sizes;seed size
seed weight	3	seed weight;seed weights;seed masses;seed mass
symbiosis	3	interspecific cooperations;interspecific cooperation;interspecific cooperative behavior;symbioses;inter-specific cooperation;symbiotic interaction;interspecies cooperations;interspecific cooperative behaviors;interspecies cooperation;mutualisms;between-species cooperation;symbiosis;between-species cooperations;inter-specific cooperations;symbiotic interactions;mutualism
tip growth	3	cell tip growth;tip growth
transcription activation	3	transcription activation;transcriptional activations;transcriptional up-regulation;up-regulation of transcription;upregulation of transcription;transcriptional up-regulations;transcriptional upregulations;transcription upregulation;transcriptional activation;transcription up-regulation;activation of transcription;activations of transcription;transcriptional upregulation;transcription activations
acidification	2	pH reduction;acidity;negative pH;reduction of the pH;acidification;acidifications;acidities;pH reductions;reductions in pH
aging	2	ageing;agings;aging processes;aging;age induced changes;aging process
anaphase	2	mitosis anaphase;anaphase;mitotic anaphases;mitotic anaphase;anaphase in mitosis;anaphases
anthesis	2	anthesis;antheses
Ca2+ pathway	2
cell development	2	cellular maturation;cell development;cell maturation;cellular developments;cellular development;cell maturations;cell developments
cell fate	2	fate of the cell;cell fates;cell fate;fates of the cell
cell growth	2	cellular growth;processes of cell growth;cell growths;cell growth processes;cellular growths;cell growth;growth of cell;growths of cell
cell recognition	2	recognition by the cells;recognition of surroundings by cell;cell recognition;recognition of cell
cell wall biogenesis	2	cell wall biogenesis
cell wall modification	2	cell wall modification
chromatin remodeling	2	chromatin organization;formation of heterochromatin;decondensation of the chromatin;chromatin modification;organisation in chromatin;histone modification;nucleosomal organization;heterochromatin formation;chromatin remodelling;chromatin remodeling;reorganisation of chromatin;heterochromatin formations;nuclear architecture;re-organization of chromatin;chromatin reorganisations;remodeling of the ch…
clathrin-mediated endocytosis	2	clathrin-mediated endocytic pathway;clathrin-mediated endocytic process;clathrin-dependent endocytic pathway;clathrin-dependent endocytic process;clathrin-dependent endocytosis;clathrin-mediated endocytosis
cold tolerance	2	chilling resistance;cold tolerances;cold resistance;low-temperature resistance;cold tolerance;chilling tolerance;chill tolerance;low-temperature tolerance;chilling tolerances;cold hardiness;chilling resistances;low-temperature tolerances;chill resistance
cuticle development	2	cuticle biosynthesis;cuticle deposition;cuticle biogenesis;cuticle synthesis;cuticle morphology;cuticular morphology;formation of cuticle;cuticle development;cuticle formation;cuticle metabolism
dehiscence	2	dehiscence
detoxification (process)	2	detoxifications;detoxications;metabolic detoxification;metabolic detoxification of xenobiotics;sorption detoxification;enterosorption;detoxication;xenobiotic detoxification;xenobiotic clearance;detoxification
DNA damage	2	DNA Injury;DNA Injuries;lesions of DNA;damages in deoxyribonucleic acid;deoxyribonucleic acid damage;DNA lesion;DNA Damages;deoxyribonucleic acid damages;damages in DNA;injuries of DNA;deoxyribonucleic acid lesions;lesions in deoxyribonucleic acid;injury of DNA;photoinduced DNA damage;damage in deoxyribonucleic acid;damage in DNA;lesion in the DNA;deoxyribonucleic acid damaging;deoxyribonucleic a…
DNA recombination	2	intrachromosomal recombinations;DNA re-association;site-specific recombinations;recombination;recombination of DNA;ectopic recombinations;reassociation of DNA;class switch recombination;deoxyribonucleic acid recombination;homologous recombination of DNA;genomic recombinations;intragenic recombination;dna reassociations;intrachromosomal recombination;intra-chromosomal recombination;intragenic reco…
endoreduplication	2	endo-reduplication;endoreduplication;endopolyploidy;endoreduplications;internal reduplication;multiploidy
endosperm development	2	endosperm formation;endosperm ontogeny;endosperm development
female gametophyte development	2	megagametophyte development;megagametogenesis;female gametophyte development;female gametophyte developments;embryo sac development
floral organ development	2	floral organ development
floral organ identity	2	floral organ identity
freezing tolerance	2	frost resistances;freezing resistance;freezing resistances;frost resistance;plant frost resistance;freezing tolerances;frost tolerances;freezing tolerance;frost tolerance
GA-signaling	2	gibberellin signalling;gibberellic acid signalings;gibberellin-mediated signalling;ga-signalings;gibberellic acid mediated signaling;gibberellin-mediated signaling;gibberellic acid signaling;gibberellin signaling;GA-signaling
gene silencing	2	silencing of the gene;gene silencing;gene silencings
gravitropism	2	plant gravitropism;inflorescence gravitropism;gravitropisms;hypocotyl gravitropism;geotropism;gravitropism;stem gravitropism;geotropisms
heat tolerance	2	heat tolerance;thermal tolerance;thermoresistances;heat stress tolerances;heat stress tolerance;thermoresistance;thermal resistances;thermo-resistance;heat resistances;heat tolerances;thermal resistance;thermotolerance;thermotolerances;thermal tolerances;heat resistance;thermo-tolerance
histone methylation	2	histone methylation;methylation on histones;methylation of histone;methylations of histone;histone methylations
histone modification	2	modifications of histone;histone modifications;histone modification;modification of histone
hypersensitive response	2	hypersensitive response;HR-PCD
inflorescence development	2	spike development;inflorescence organogenesis;inflorescence formation;panicle development;panicle formation;inflorescence development
integument growth	2	integument growth
ion homeostasis	2	ion homeostasis;ion homeostases
JA pathway	2
jasmonate response	2	jasmonate perception;jasmonate response;jasmonate responsiveness;jasmonate signalling;jasmonate signaling
leaf shape	2	leaf distortion;leaf shaping;leaf shape;leaf epinasty;leaf curling
leaf size	2	leaf thickening;leaf size;leaf thickness;leaf width
male sterility	2	male sterility
meiosis	2	meiosis;pre-meiosis;diakineses;meiotic;leptotene;meiotic prophase ii;premeiosis;diakinesis;diplotene;meiosis in C;c meiosis;diplotenes;meiotic telophase i;eumeiosis;zygotenes;meiosis i;leptotenes;meiotic metaphase ii;zygotene;meiotic telophase ii;meioses
meristem determinacy	2	meristem determinacy;meristem determinacies
meristem function	2	meristematic activity;meristem function;meristem activity;meristem regulation
meristem growth	2	meristematic growth;meristem growth;meristem length;meristem height;meristem proliferation;meristem overgrowth
meristem size	2	meristem sizes;meristem size
microtubule cytoskeleton assembly	2	microtubule polymerizations;formations of microtubule;polymerization of microtubule;microtubule nucleation;microtubule assemblies;tubulin polymerizations;microtubule stabilization;microtubule growth;microtubule cytoskeleton growth;microtubule cytoskeleton formation;assembly of tubulin;microtubule cytoskeleton assembly;microtubule formation;tubulin polymerization;microtubule cytoskeleton elongatio…
microtubule depolymerization	2	microtubule depolymerization;microtubule de-polymerization;depolymerization of the microtubule
morphogenesis	2	morphognosis;morphogenesis;morphogeneses
mRNA degradation	2	mRNA degradation;RNA degradation;degradation of RNA;RNA degradations;ribonucleic acid degradation;degradation of messenger RNA;degradation of the mRNA;breakdown of messenger RNA;mRNA breakdown;breakdown of RNA;messenger RNA degradation;RNA breakdown;degradations of the mRNA;degradation of ribonucleic acid;messenger RNA breakdown
panicle type	2	panicle type
photoperiodism	2	response to day length;response to daylength;photoperiod responses;responses to photoperiod;photo-period;response to photoperiod;photoperiods;response to night length;response to photoperiods;photo-periods;photoperiodicity;photoperiodicities;photoperiodism;photorhythmicity;photoperiod response
photosynthesis	2	photosyntheses;photosynthetic;photo-synthetic;photosynthesis;photosynthetically;photosynthetic units;photosynthetic system;photosynthetic systems;photosynthetic unit
plant fertility	2	plant fertility
plant yield	2	kernel weights;biomass yield;barley silage;barley forage;fruit productivity;plant yield;grass silage;potato foliage;tomato yields;barley yields;potato production;bio-mass production;maize weight;soybean productions;oat silages;potato yields;maize cropping;potato yield;rice weight;corn yields;soybean production;maize production;fruit biomass;rice foliage;crop yield;sorghum silage;plant productions…
pollen fertility	2	pollen fertility;pollen fertilities;pollen sterility
pollination	2	postpollination;pollination;pollinations;post-pollination
positive gravitropism	2	root gravitropic response;root bending;root curling;root gravitropism;root gravitropic responses;root gravicurvature;positive gravitropism;root graviresponsiveness
protein content	2	protein content
Respiratory chain	2	electron transfers;electron transport chains;uncoupled respirations;mitochondrial respiratory chains;respiratory metabolisms;mitochondrial electron transport chain complex;respiratory metabolism;mitochondrial electron transport;electron transports;electron transfer;electron transport;aerobic respiration;mitochondrial energetics;mitochondrial electron transport chains;mitochondrial electron transp…
response to cytokinin stimulus	2	detection of cytokinin stimulus;perception of cytokinin stimulus;cytokinin response;cytokinin signaling;cytokinin sensitivity;cytokinin responsiveness;cytokinin responses;cytokinin mediated signaling;cytokinin signalling;cytokinin perception;response to cytokinin stimulus
response to dehydration	2	drought signaling;response to water deprivation;response to dehydration;drought response;drought avoidance;drought effects;drought signalling;response to drought;drought sensitivity;response to thirsting;drought induction;dehydration response;drought responses;dehydration responses
response to temperature	2	temperature response;temperature in response to;temperatures in response to;perceptions of temperature;effects on temperature;temperature modulation;temperature signaling;temperature modulations;temperature responses;response to temperature stimulus;temperature sensitivity;modulation by temperature;temperature effects;response to thermal stimulus;temperature signals;effects on temperatures;respon…
root differentiation	2	root induction;root differentiation;root proliferation;root initiation
root hair tip growth	2	root hair tip growth;root hair cell tip growth
root morphogenesis	2	root shapes;root architectures;root architecture;root morphology;root morphologies;root anatomies;root shape;root phenotypes;root morphogenesis;root phenotype;root anatomy
rosette size	2	rosette diameter;rosette size
secondary metabolism	2	secondary metabolism
seed growth	2	seed growth;seed longevity
somatic embryogenesis	2	somatic embryo;somatic embryos;plant somatic embryogenesis techniques;somatic embryogenesis
starch content	2	starch content
sugar metabolism	2	sugar yield;production of sugar;sugar mobilization;sugar synthesis;yield of sugar;sugar metabolism;sugar hydrolysis;sugar accumulation;degradation of the sugar;accumulation of sugar;metabolism of sugar;sugar degradation;sugar catabolism;glycemic metabolism;sugar production;glycometabolism
sugar response	2	sugar responsiveness;sugar signaling;response to sugar;sugar response;sugar signalling;sugar sensing;sugar tolerance;sugar responses;sugar sensitivity
transmembrane potential	2	potential of membrane;transmembrane threshold voltage;transmembrane potentials;potential of cell membrane;transmembrane potential;charge of the cell membrane;cell membrane charge;potentials of membrane;transmembrane action potentials;membrane action potentials;membrane action potential;cellular membrane potential;trans-membrane potential;cellular potential;trans-membrane potentials;membrane poten…
trichome development	2	trichome development;trichome maturation
trichome differentiation	2	trichome differentiations;trichome differentiation;trichome formation;trichome induction;trichome initiation
trichome yield	2	trichome number;trichome production
turgor	2	turgor;turgor pressure;cell turgors;turgors;cell turgor
vegetative phase change	2	vegetative phase change
virulence	2	avirulence;virulences;avirulences;virulence
abscission	1	abscission;abscissions
ACD6/salicylic acid pathway	1
alkanes pathway	1
allelopathy	1	allelopathic actions;allelopathic properties;allelopathic interaction;allelochemical interactions;allelopathic activities;allelopathy;allelochemical interaction;allelopathic relationship;allelopathic potentials;allelopathic interactions;allelopathic action;allelopathic effect;allelopathic potential;allelopathic interferences;allelopathic effects;allelopathic activity;allelopathic property;allelop…
amino acid transport	1	amino acid fluxes;amino acid transports;aminoacid diffusion;aminoacid transport;aminoacid transfer;transports of amino acid;amino acid flux;amino acid transfer;amino acid transfers;aminoacid flux;transport of amino acid;amino acid diffusion;amino acid transport
amyloplast movement	1	amyloplast movements;amyloplast movement
anther dehiscence	1	anther dehiscence
anther size	1	anther length;anther size
autophagy	1	autophagia;autophagy;autophagocytoses;auto-phagy;autophagocytosis
bacterial disease resistance	1	bacterial disease resistance
breathing	1	air breathing;breathing models;breathing;breathing capacities;deep breaths;external respiration;spontaneous ventilations;respiration;breath;breathings;spontaneous respirations;respirations;spontaneous respiration;breaths;deep breath
budding	1	bud formations;bud formation;budding;buddings
callus development	1	callus formation;callus development
carpel growth	1	carpel elongation;carpel growth
cell dedifferentiation	1	cell dedifferentiation
cell ion homeostasis	1	cell ion homeostasis;cellular ion homeostasis
cell morphogenesis	1	cellular morphogenesis;cell morphogenesis
cell organization and biogenesis	1	cell organization and biogenesis;cell organization;cellular component organization
cell plate formation	1	cell plate formation
cell polarity	1	cell polarities;cell polarity
cell wall biosynthesis	1	cell wall biosynthesis
chlorophyll content	1	chlorophyll content
chloroplast organization and biogenesis	1	chloroplast maturation;chloroplast differentiation;chloroplast rearrangement;chloroplast organization and biogenesis;chloroplast organisation and biogenesis;chloroplast biogenesis;chloroplast formation;chloroplast development
chromatin silencing	1	chromatin silencing;transcriptional gene silencings;tgses
coronatine pathway	1
cytokinin pathway	1
de-etiolation	1	de-etiolation;deetiolation
dedifferentiation	1	dedifferentiation;de-differentiation;dedifferentiations;de-differentiations
DNA double-strand break formation	1	DNA double-strand break formation;double-strand break formation;DNA double-strand break
DNA endoreduplication	1	endoreplication of the DNA;DNA re-duplication;dna re-duplications;dna endoreplications;DNA endoreplication;DNA endoreduplication
DNA methylation	1	methylated dna;adenine methylation;methylation of adenine;methylated deoxyribonucleic acid;cytosine methylation;deoxyribonucleic acid methylation;hypermethylation of DNA;DNA hypermethylations;DNA methylation;DNA hyper-methylation;DNA hypomethylation;DNA methylations;methylated dnas;hypomethylation of the DNA;DNA hypermethylation;methylation of the DNA;DNA adenine methylation;DNA cytosine methylat…
DNA replication	1	machinery of DNA replication;replication of chromosomal DNA;DNA synthesis;replications of the DNA;machineries of DNA replication;DNA polymerizations;DNA syntheses;DNA polymerization;DNA replication machineries;DNA replication apparatus;biosynthesis of DNA;DNA replication machinery;proteins of DNA replication;DNA replication;syntheses of DNA;DNA biosynthetic process;synthesis of the DNA;DNA replic…
double fertilization	1	double fertilization
drought recovery	1	drought regulation;drought adaptation;drought recovery
drought resistance	1	drought resistance;drought resistances
embryonic pattern specification	1	embryonic pattern specification;pattern in the embryo;embryonal patterns;embryonal pattern formation;embryonic pattern formations;embryo patterning;embryonic cell pattern;embryo pattern formations;embryonic pattern;embryonal pattern formations;embryonal cell pattern;embryonal pattern specification;embryonic patterns;embryonal pattern specifications;embryonic pattern formation;patterning in the em…
endosperm cellularization	1	endosperm cellularization
endosperm growth	1	endosperm elongation;endosperm growth;endosperm proliferation
endosperm size	1	endosperm size
establishment of cell polarity	1	cell polarization;establishment of cell polarity;polarization of the cell
female sterility	1	female sterility
floral organ abscission	1	floral organ abscission
floral organ morphogenesis	1	floral organ morphogenesis
floral organ number	1	floral organ number
flower abscission	1	flower abscission;flower abortion;floral abscission
flower growth	1	floral growth;flower growth
flower identity	1	floral identity;flower identity
flower patterning	1	flower patterning;floral patterning;flower phyllotactic patterning
flower production	1	flower production;flower numbers;flower number
fruit development	1	fruit development;grain development;caryopsis development;grain formation;fruit ontogeny;kernel development;silique formation;fruit developments;silique development
fruit growth	1	caryopsis elongation;silique length;grain length;silique elongation;fruit length;kernel growth;caryopsis length;grain growth;kernel lengths;fruit growth;fruit elongation;fruit expansion;kernel length;fruit enlargement
fruit senescence	1	fruit senescence
fruit texture	1	grain texture;fruit texture;fruit softening;grain hardness;kernel hardness
gametogenesis	1	gametogeneses;gamete generations;gamete generation;gametogenesis
gene duplication	1	gene duplications;duplication of genes;duplication of gene;duplication of a gene;duplication of the genes;duplications of the gene;duplication of the gene;duplications of gene;duplications of a gene;gene duplication;gene doublings;gene doubling;duplications of genes;duplications of the genes
gibberellin response	1	response to gibberellin stimulus;gibberellin response;gibberellin responsiveness;gibberellin perception
glucosinolate biosynthesis	1	glucosinolate synthesis;glucosinolate biosynthesis;glucosinolate production;glucosinolate accumulation
grain filling	1	grain filling;grain maturation
grain size	1	grain size
greening	1	greening
HAK5 pathway	1
histone acetylation	1	histone acetylation;histone acetylations
imbibition	1	imbibition
imprinting	1	sexual imprinting;mental imprinting;imprinting;imprinting (psychology);filial imprinting;transfer (psychology);imprintings;set (psychology)
inflorescence branching	1	panicle branching;inflorescence branching
inflorescence initiation	1	inflorescence initiation;panicle initiation
integument initiation	1	integument initiation
internode growth	1	internode length;internodal growth;internode growth;internodal elongation;internode elongation;internode lengths;internode overgrowth
interphase	1	interphasis;inter-phase;karyostasis;interphases;interphase
leaf abscission	1	leaf abscission;leaf detachment
leaf initiation	1	leaf initiation
leaf movement	1	leaf movement;leaf movements
lignin biosynthesis	1	lignin biosynthesis trait;lignin biosynthesis
lipid degradation	1	lipids catabolism;lipids breakdown;degradation of the phospholipids;lipid breakdown;lipid catabolism;catabolism of lipids;phospholipid catabolism;lipid degradations;degradation of lipids;degradation of lipid;phospholipids catabolism;phospholipid breakdown;phospholipids breakdown;catabolism of phospholipids;phospholipid degradation;degradation of phospholipid;lipids degradation;breakdown of phosph…
lipid hydrolysis	1	hydrolyses of phospholipid;phospholipid hydrolysis;hydrolysis of fat;hydrolysis of lipids;hydrolyses of lipids;hydrolysis of phospholipids;fat hydrolysis;lipid hydrolyses;phospholipids hydrolysis;hydrolyses of the lipid;hydrolysis of phospholipid;lipid hydrolysis;hydrolysis of the lipid;phospholipid hydrolyses;hydrolyses of phospholipids;lipids hydrolysis
lipid metabolism	1	lipometabolism;lipid mobilization;fat metabolisms;turnover of lipid;lipid mobilisation;lipid metabolism;lipid metabolisms;metabolisms of lipid;lipometabolisms;lipid mobilisations;lipid mobilizations;metabolism of lipid;mobilization of lipid;metabolism of fat;fat metabolism;lipid turnover
lipid storage	1	deposits of lipid;storage of lipid;deposition of lipid;deposits of fat;lipid deposits;fat deposition;accumulations of fat;fat depots;lipid retention;accumulations of lipid;deposition of fat;fat deposit;lipid deposition;fat depot;fat depositions;lipid accumulation;lipid storages;depositions of fat;fat storages;storage of fat;retention of lipid;lipid storage;fat accumulation;accumulation in fat;lip…
lodicule development	1	lodicule development
lycopene content	1	lycopene content
membrane degradation	1	breakdown of the membrane;degradation of the membrane;membrane degradation;membrane breakdown;membrane disassembly
membrane depolarization	1	membrane depolarizations;depolarization of membrane;membrane depolarization;depolarizations of the membrane;membrane depolarisation;membrane depolarisations
membrane fusion	1	membrane fusions;fusions of the membrane;fusion of the membrane;membrane fusion
membrane hyperpolarization	1	hyperpolarization of the membrane;hyperpolarizations;membrane hyperpolarization;hyperpolarization phases;phases of hyperpolarization;phase of hyperpolarization;membrane hyper-polarization;hyperpolarizations of the membrane;hyperpolarization;hyperpolarization phase;membrane hyperpolarizations;hyper-polarization
meristem initiation	1	meristem initiation;meristem initiations;meristem differentiation
meristem maintenance	1	meristem maintenances;meristem maintenance
metaphase	1	mitosis metaphases;metaphase during mitosis;mitotic metaphase;metaphase of mitosis;metaphases of mitosis;metaphases;mitosis metaphase;metaphasis;metaphase;mitotic metaphases
microsporogenesis	1	microsporogenesis;microspore formation;microspore development
microtubule bundling	1	microtubule bundling
microtubule polymerization	1
mitochondrial transport	1	mitochondrial transport
mitochondrion organization and biogenesis	1	mitochondrion organisation and biogenesis;mitochondrion biogenesis;biogenesis of mitochondria;mitochondria biogenesis;mitochondrion organization and biogenesis;mitochondrial biogenesis;mitochondrial genesis;mitochondrial biosynthesis;mitochondrogenesis;mitochondria biosynthesis;mitochondria genesis
mitotic entry	1	entry into mitosis;initiation of mitosis;mitogenic activities;cycle progression;mitogeneses;mitogenic activity;mitogenic action;entry into mitoses;mitogenesis;mitotic entry;entries into mitosis;progression of the cycle;mitogenic response;mitogenic responses;mitogenic actions
Na+ homeostasis/export	1	extrusion of Na+;efflux of Na+;Na+ homeostasis;sodium homeostasis;efflux of sodium;effluxes of Na+;homeostasis of Na+;homeostasis of sodium;sodium ion homeostasis
negative gravitropism	1	shoot gravitropism;negative gravitropism;shoot gravitropisms
non-selective vesicle exocytosis	1	externalizations;non selective vesicle exocytoses;externalization;non-selective vesicle exocytoses;non selective vesicle exocytosis;exocytotic;vesicle exocytosis;vesicle exocytoses;nonselective vesicle exocytoses;non-selective vesicle exocytosis;exo-cytosis;exocytosis;nonselective vesicle exocytosis;exocytoses
non-selective vesicle fusion	1	nonselective vesicle fusion;vesicle fusions;vesicle fusion;fusion of the vesicle;non selective vesicle fusion;non-selective vesicle fusion
nonsense-mediated mRNA catabolism	1	NMD (nonsense mediated mRNA decay);non-sense-mediated decay of mRNA;non-sense-mediated mRNA decay;non sense-mediated mRNA decay;nonsense mediated decay;nonsense-mediated mRNA decay;mRNA catabolism, nonsense-mediated;non sense mediated decay;non sense-mediated mRNA catabolism;nonsense-mediated decay of mRNA;non-sense mediated decay;non-sense-mediated mRNA catabolism;nonsense-mediated mRNA cataboli…
nuclear division	1	cell nucleus cleavage;karyokineses;cell nucleus division;nuclear division;karyokinesis;nuclear divisions
nuclear RNA surveillance	1	nuclear RNA quality control;nuclear RNA surveillance
oligopeptide transport	1	oligopeptide transport
ontogeny	1	ontogenies;ontogenics;ontogenesis;ontogeny;ontogeneses
oogenesis	1	female gamete generations;oogeneses;oocytogenesis;female gamete generation;ovogenesis;oogenesis
organ development	1	development of organ;development of an organ;organ development;developments of organ;organ developments
organ formation	1	organ formations;organ formation
organogenesis	1	morphogenesis of the organ;organ morphogenesis;organogeneses;plant organogenesis;organogenesis;arabidopsis organogenesis
ovule development	1	ovule development
ovule morphogenesis	1	ovule morphogenesis
pattern specification	1	Formations of pattern;patterning of the body;pattern formations;pattern specification;development polarity;polarity in the development;pattern specifications;body patterning;polarity during development;axial patternings;patternings of the body;axial patterning;Formation of pattern;pattern formation
petal development	1	petal development
phloem development	1	phloem histogeneses;phloem histogenesis;phloem development
phloem differentiation	1	phloem differentiation
photoperiod sensitivity	1	photoperiod sensitivity
photoprotection	1	photoprotection;photo-protection
phyllotaxy	1	phyllotaxy
phytohormone response	1	phytohormone response;response to phytohormone;phytohormone signaling
pistil development	1	gynoecium maturation;gynoecium development;pistil development;pistil maturation;pistil formation
plant adaptation	1	ecological adaptations;evolutionary adaptation;ecological adaptation;barley adaptation;environmental adaptation;genetic adaptation;plant adaptation;sorghum adaptation;genetic adaptations;hereditary adaptation;environmental adaptations;maize adaptation;evolutionary adaptations;plant adaptations
plant apical dominance	1	plant apical dominance;apical dominance
plant morphology	1	plant structures;seedling morphology;aerial plant components;seedling phenotype;aerial plant component;seedling morphogenesis;plant phenotypes;plant structure;plant architectures;plant morphologies;potato morphology;seedling phenotypes;plant phenotype;plant morphogenesis;plant morphology;crop architectures;crop architecture;plant architecture
plant reproduction	1	angiosperm reproduction;plant reproduction;maize reproduction
plant viability	1	plant viability;seedling viability;culture viability
pollen growth	1	pollen growth;pollen protrusion;pollen expansion
pollen hydration	1	pollen hydration
pollen maturation	1	pollen maturation;pollen maturations;pollen filling
pollen recognition	1	pollen recognition;recognition of pollen
pollen tube development	1	pollen tube development
pollen tube reception	1
pollen yield	1	pollen mass;pollen production
pore formation	1	channel gatings;pore complex biogeneses;gating of the pore;channel formations;formation of the pore;ion channel gating;pore formations;pore formation;pore complex assembly;pore complex biogenesis;pore gating;gating of the ion channel;channel gating;channel formation;gating of the channel
post-embryonic development	1	post-embryonic developments;postembryonic development;post-embryonic development
pre-miRNA processing	1	pre-miRNA processing;pre-microRNA processing
pri-miRNA processing	1	processing of pri-miRNA;pri-miRNA processing;primary micro-RNA processing;primary microRNA processing
production of miRNAs involved in gene silencing by miRNA	1
proline content	1	proline content
protein degradation	1	degradations of protein;protein catabolisms;protein breakdown;protein degradations;degradation of protein;breakdown of the protein;catabolism of the protein;protein catabolism;protein degradation
protein processing	1	protein maturation;posttranslational modification;protein processing;post-translational control;posttranslational processing;post-translational modification;posttranslational controls;processing of the protein;processing of the peptide;post-translational processing;peptide processing;posttranslational modifications;maturation of the protein;protein maturations;posttranslational processings;posttr…
protein sumoylation	1	sumoylations;protein sumoylation;sumoylation;SUMO-protein conjugation;protein sumolation
protein synthesis	1	syntheses of protein;protein anabolism;protein biosynthetic process;de novo synthesis of protein;protein synthesising system;synthesis of the protein;de novo protein synthesis;formations of the protein;protein synthesising systems;protein fractional synthesis;de novo protein syntheses;protein biosynthetic processes;synthesis of the polypeptide;protein syntheses;biosyntheses of protein;protein syn…
proteolysis	1	peptidolysis;digestions of the protein;protein digestions;proteolyses;proteolytic digestions;proteolytic processing;proteolytic activities;proteolytic digestion;proteinolysis;digestion of protein;proteolytic activity;proteolysis
regulation of cell shape	1	shapes of the cell;shape of the cell;cell shapes;cell shape;cell shaping
response to bacteria	1	response to non-pathogenic bacteria;resistance to pathogenic bacteria;response to bacterium;perception of non pathogenic bacteria;response to non pathogenic bacteria;response to nonpathogenic bacteria;response to bacteria;perception of non-pathogenic bacteria;perception of nonpathogenic bacteria;perception of pathogenic bacterias;response to pathogenic bacteria;perception of bacteria
response to blue light	1	response to blue light
response to brassinosteroid stimulus	1	response to brassinosteroid stimulus;brassinosteroid sensitivity;brassinosteroid response;brassinosteroid responses
response to external stimulus	1	response to environmental stimulus;response to external stimulus;response to environmental stimuli;response to external stimuli
response to freezing	1	response to freezing
response to oxidative stress	1	oxidative response;response to oxidative stress;oxidative responses
response to red light	1	red light signalling pathways;red light signaling pathways;response to red light;red light signaling pathway;red light signalling pathway
response to stress	1	stress in response to;response to stress
response to wounding	1	wound induction;wound signals;response to wounding;wound responsiveness;wound responses;wound signaling;wounding response;wounding responsiveness;wound signal;wound response;wounding responses;wound signalling;wound stimulation
RNA metabolism	1	metabolism of ribonucleic acid;RNA metabolisms;ribonucleic acid metabolism;metabolism of RNA;RNA metabolism
RNA processing	1	messenger ribonucleic acid processing;processing of ribonucleic acid;RNA processings;processing of the RNA;ribonucleic acid processing;RNA processing
root density	1	root density
root hair elongation	1
ROP2/RHD2 pathway	1
ROS pathway	1
rosette growth	1	rosette growth;rosette expansion
saccharification	1	saccharification;saccharifications
secondary cell wall biosynthesis	1	secondary cell wall biosynthesis
secretory pathway	1	secretion pathways;secretory processing;rates of secretion;secretory process;secretory pathway;pathways of secretion;secretion process;rate of the secretion;secretory activity;secretion processes;secretion pathway;secretory pathways;processes of secretion;secretory activities;pathway of secretion;secretory processes;process of secretion
seed quality	1	seed quality;seed qualities
seed shape	1	seed shape
seed viability	1	seed viability
seedling establishment	1	seedling establishment
self incompatibility	1	self incompatibilities;self incompatibility;selfincompatibility
sepal development	1	sepal development
sepal formation	1	sepal formation;sepal initiation
shoot branching	1	shoot branching
shoot growth	1	shoot heights;shoot growths;shoot lengths;shoot elongation;shoot height;shoot emergences;shoot elongations;shoot growth;shoot emergence;shoot length
sister chromatid cohesion	1	sister chromatid cohesion
skotomorphogenesis	1	skotomorphogenesis
specification of carpel identity	1	specification of carpel identities;carpel identity;specification of carpel identity
specification of petal identity	1	specification of petal identities;specification of petal identity;petal identity
specification of stamen identity	1	stamen identity;specification of stamen identities;specification of stamen identity
spikelet development	1	spikelet formation;spikelet development
spikelet meristem identity	1	spikelet meristem identity
spikelet yield	1	spikelet number;spikelet production;spikelet weight
spindle assembly	1	spindle formation;elongation of the spindle;spindle organisations;spindle organizations;kinetochore-microtubule attachment;spindle attachment;microtubule-kinetochore attachment;assembly of the spindle;organisation of the spindle;formation of the spindle;kinetochore-microtubule interaction;spindle assemblies;kinetochore-microtubule interactions;spindle organization;spindle elongation;spindle assem…
stamen development	1	stamen organogenesis;stamen formation;stamen development
stamen yield	1	stamen number
stem cell maintenance	1	stem cell maintenance
stem development	1	stem development
stem growth	1	stem length;culm length;stalk elongation;stem extensions;stem extension;stem growth;culm lengths;stem growths;stem height;stem elongation;stem heights;stem lengths
stem lignification	1	stem lignification
stomata density	1	stomata density;stomatal density
stomata patterning	1	stomatal patterning;stomatal complex patterning
stomatal closure	1
stomatal conductance	1	stomata conductance;stomatal conductance;stomatal conductances;stoma conductance
sugar utilization	1	sugar utilization;utilization of sugar;sugar absorption;absorption of sugar
systemic acquired resistance	1	systemic acquired resistance
tapetum development	1	tapetal layer development;tapetal development;tapetum development
toxin biosynthesis	1	toxin formation;toxin biosynthesis;formation of toxin
transcytosis	1	trans-cellular transport;transcytosis;trans-cytosis;transcytoses;transcellular transports;transcellular transport
translation	1	translational mechanisms;RNA translations;cell free translations;mRNA translations;translation of messenger ribonucleic acid;genetical translation;translation of the gene;gene translations;translational mechanism;translation of the genetic code;genetic translation control;translations of RNA;cell free translation;genetic code translation;genetic translation;translation of the RNA
translational attenuation	1	translational attenuation
transpiration	1	transpirations;transpiration
trichome branching	1	trichome branchings;trichome branching
tRNA aminoacylation	1	amino-acylations of transfer RNA;transport RNA aminoacylation;transport RNA amino acylation;t RNA aminoacylation;aminoacylation of transfer RNAs;charging of tRNA;amino-acylations of transfer RNAs;transfer ribonucleic acid aminoacylation;tRNA amino-acylations;aminoacylations of transfer RNA;aminoacylations of transfer RNAs;aminoacylations;aminoacylation of transfer RNA;amino-acylation of transfer …
tuber development	1	tuber development;tuberization;tuber formation
vacuolar transport	1	vacuolar transport
vacuole function	1	vacuole activity;vacuole function
vacuole morphology	1	vacuole morphology;vacuole size
variegation	1	variegation
vegetative to reproductive phase transition	1	transition from vegetative to reproductive phases;vegetative to reproductive phase transition;transition from vegetative to reproductive phase
vernalization requirement	1	vernalization requirement
vernalization response	1	vernalization response;vernalization sensitivity;vernalization pathways;vernalization responses;vernalization responsiveness
WUS/CLV3 pathway	1

## Sheet: sheet3
List of Quercus robur gene name and corresponding best Arabidopsis homolog, used as entry in Pathway Studio™Plant.
Arabidopsis gene name	Quercu robur gene ID
AATP1	Qrob_P0351380.2
AKT1	Qrob_P0182550.2
AKT1	Qrob_P0182610.2
AP2	Qrob_P0384950.2
APC2	Qrob_P0202280.2
ARA7	Qrob_P0064160.2
AT3G14460	Qrob_P0182570.2	NB - Alias: LRR and NB-ARC domain-containing disease resistance protein
ATKRS-1	Qrob_P0053280.2
ATKRS-1	Qrob_P0053290.2
ATKRS-1	Qrob_P0453190.2
ATKRS-1	Qrob_P0453220.2
BLH2	Qrob_P0580350.2
CAD1 (Gene ID 843600)	Qrob_P0412000.2
CAD1 (Gene ID 843600)	Qrob_P0412010.2
CER1	Qrob_P0141280.2
CER1	Qrob_P0141300.2
CER1	Qrob_P0141330.2
CLE45	Qrob_P0417290.2
CLF	Qrob_P0384900.2
COL1	Qrob_P0133830.2
CRK10	Qrob_P0060750.2
CRK29	Qrob_P0060780.2
CSN5A	Qrob_P0677030.2
CTL2	Qrob_P0484570.2
CYP704B1	Qrob_P0202330.2
DL3795W	Qrob_P0287450.2
DUO3	Qrob_P0417310.2
ECA1	Qrob_P0539180.2
EFR	Qrob_P0016220.2
F14J9.4	Qrob_P0411940.2
F19I3.16	Qrob_P0374090.2	NB - Alias: disease resistance family protein / LRR family protein;AT2G34930
F19I3.16	Qrob_P0374110.2	NB - Alias: disease resistance family protein / LRR family protein;AT2G34930
F19I3.16	Qrob_P0374140.2	NB - Alias: disease resistance family protein / LRR family protein;AT2G34930
F19I3.16	Qrob_P0374150.2	NB - Alias: disease resistance family protein / LRR family protein;AT2G34930
F19I3.16	Qrob_P0374170.2	NB - Alias: disease resistance family protein / LRR family protein;AT2G34930
F19I3.16	Qrob_P0374200.2	NB - Alias: disease resistance family protein / LRR family protein;AT2G34930
F19I3.16	Qrob_P0374210.2	NB - Alias: disease resistance family protein / LRR family protein;AT2G34930
F19I3.16	Qrob_P0374240.2	NB - Alias: disease resistance family protein / LRR family protein;AT2G34930
F23H11.8	Qrob_P0219100.2
F23H11.8	Qrob_P0219110.2
F25P12.99	Qrob_P0287440.2
F27F5.6	Qrob_P0537960.2
F3L17.8	Qrob_P0676990.2
F3L17.8	Qrob_P0677000.2
FER	Qrob_P0460640.2
FER	Qrob_P0460650.2
GPAT5	Qrob_P0713420.2
GPAT6	Qrob_P0713370.2
GPAT8	Qrob_P0713390.2
GPAT8	Qrob_P0713410.2
GSTU7	Qrob_P0156870.2
HA5	Qrob_P0677050.2
HAF01	Qrob_P0102340.2
HAK5	Qrob_P0615900.2
HERK1	Qrob_P0539170.2
HYL1	Qrob_P0369360.2
KCS10	Qrob_P0084540.2
LAG1	Qrob_P0133840.2
MAP65-1	Qrob_P0164860.2
MHJ24.10	Qrob_P0446390.2
MYB26	Qrob_P0653450.2
MYB26	Qrob_P0697670.2
MYB26	Qrob_P0697680.2
NAP	Qrob_P0202320.2
NCLPP7	Qrob_P0106700.2
NTRA	Qrob_P0666420.2
PAB4	Qrob_P0384970.2
PEPR1	Qrob_P0343110.2
PHT4;6	Qrob_P0446360.2
PK3	Qrob_P0133820.2
PLDALPHA1	Qrob_P0380050.2
POM1	Qrob_P0484560.2
POM1	Qrob_P0484580.2
RPL90D	Qrob_P0411920.2
RPM1	Qrob_P0048200.2
RPM1	Qrob_P0048210.2
RPM1	Qrob_P0048280.2
RPM1	Qrob_P0048290.2
RPM1	Qrob_P0157380.2
RPM1	Qrob_P0157400.2
RPM1	Qrob_P0157420.2
RPM1	Qrob_P0157430.2
RPM1	Qrob_P0157440.2
RPM1	Qrob_P0157460.2
RPM1	Qrob_P0157470.2
RPP13	Qrob_P0627460.2
SAUL1	Qrob_P0615890.2
SCD1	Qrob_P0503530.2
SGR2	Qrob_P0157390.2
SKIP	Qrob_P0380030.2
T17M13.14	Qrob_P0417280.2
T22E19.17	Qrob_P0039510.2
T22E19.17	Qrob_P0039560.2
T26D22.12	Qrob_P0363460.2
T26D22.12	Qrob_P0363500.2
T5K18.200	Qrob_P0274650.2
THI1	Qrob_P0438210.2
TOP6B	Qrob_P0432020.2
TPR1	Qrob_P0405710.2
TTN8	Qrob_P0369300.2
TZP	Qrob_P0359120.2
UBQ4	Qrob_P0438180.2
UPF3	Qrob_P0374230.2
VIP5	Qrob_P0287430.2
VRN1	Qrob_P0533680.2
WAK2	Qrob_P0274700.2
XTH8	Qrob_P0438200.2

## Sheet: sheet4
		List of the 923 relations found in Pathway Studio™Plant between the 74 Arabidopsis homologs and their associated cell processes. Cell processes highlighted in yellow shown in Figure S6.
Arabidopsis Name	TAIR ID	Cell Process Name	Relation Type	DOI or medline references	Relation Selected Sentences
FER	AT3G51550	ABA pathway	Regulation	10.3389/fpls.2021.714938	In the present study, to investigate whether FER function in abscisic acid signaling is related to photoprotection, we analyzed the expression of abscisic acid-responsive genes encoding KINASE 1 (KIN1) and RESPONSIVE TO DESICCATION 29B . GLOSSARY{4999999={Member=1153478}} (Custom)
FER	AT3G51550	ABA pathway	Regulation	10.1073/pnas.1608449113;10.1016/j.tplants.2015.12.004;10.1104/pp.114.248518;10.1146/annurev-arplant-042817-040557;10.1146/annurev-arplant-042817-040557;10.1146/annurev-arplant-042817-040557;10.7554/eLife.06587;10.3389/fpls.2017.01099;10.3389/fpls.2017.01099;10.3389/fpls.2017.01099;10.1371/journal.pbio.2006340	We examined whether FER-mediated regulation of abscisic acid pathway controls the abscisic acid-responsive gene expression. GLOSSARY{4999999={Member=1153478}} (Medscan);Several stimuli affect FER-mediated root hair development, including phosphate depletion, mechanical perturbations, auxin, and abscisic acid signalling, placing the regulatory role of FER in both developmental and environmental co…
HYL1	AT1G09700	ABA pathway	Regulation	17556511;17556511	HYPONASTIC LEAVES1 itself is also involved in abscisic acid signaling, and the Arabidopsis hyl1 mutant is hypersensitive to abscisic acid and exhibits enhanced abscisic acid induction of downstream stress-responsive genes (Lu and Fedoroff, 2000[Go]). GLOSSARY{4999999={Member=1153478}} (Medscan);HYPONASTIC LEAVES1 itself is also involved in abscisic acid signaling, and the Arabidopsis hyl1 mutant …
NAP	AT1G69490	ABA pathway	Regulation	10.3390/ijms21062042	The NAC factor AtNAP has been demonstrated to play a crucial role in the integration of abscisic acid signaling and leaf senescence. GLOSSARY{4999999={Member=1153478}} (Custom)
NAP	AT1G69490	ABA pathway	Regulation	10.1104/pp.18.01603	ANAC029/NAP and ANAC046 also promote chlorophyll degradation via abscisic acid signaling (Yang et al., 2014a). GLOSSARY{4999999={Member=1153478}} (Medscan)
NAP	AT1G69490	ABA pathway	Regulation	10.1007/s00425-017-2770-0	NAC-LIKE, ACTIVATED BY AP3/PI (NAP/ANAC029), promotes leaf senescence through abscisic acid signaling as demonstrated by nap mutants exhibiting delayed senescence phenotype and decreased abscisic acid level in Arabidopsis (Guo and Gan 2006; Zhang and Gan 2012). GLOSSARY{4999999={Member=1153478}} (Medscan)
PEPR1	AT1G73080	ABA pathway	Regulation	10.1186/1471-2164-14-318;10.1186/1471-2164-14-318	Subgroups XI-a and XI-b were represented with Arabidopsis Leucine-rich repeat receptor-like kinases with important roles in organ morphogenesis, cell fate specification and vascular development such as CLV1 and Phloem Intercalated with Xylem (PXY) , while in the subgroup XI-c, PEP1 receptor1-2 (AtPEPR1-2) is involved in abscisic acid signaling and defense response . GLOSSARY{4999999={Member=11534…
PLDALPHA1	AT3G15730	ABA pathway	Regulation	10.1002/lipd.12058;10.1016/j.plipres.2006.01.005;10.1093/mp/ssm025;10.1016/j.bbalip.2015.12.018;10.1074/jbc.M111.274274;10.3389/fpls.2012.00051;10.3389/fpls.2019.00275;10.3389/fpls.2018.01991	NADPH oxidase has not been extensively studied and only Arabidopsis PLDŒ±1/PtdOH has been shown to regulate the NAD-PHox activity in abscisic acid signaling (Zhang et al., 2009). GLOSSARY{4999999={Member=1153478}} (Medscan);Therefore, PLDalpha1 and phosphatidic acid positively mediate abscisic acid signaling processes; abrogation of PLDalpha1 renders plants less sensitive to abscisic acid. GLOSSA…
PLDALPHA1	AT3G15730	ABA pathway	Regulation	10.1002/lipd.12058;10.1016/j.bbrc.2020.08.02510.1016/j.bbrc.2020.08.025	NADPH oxidase has not been extensively studied and only Arabidopsis PLDŒ±1/PtdOH has been shown to regulate the NAD-PHox activity in abscisic acid signaling (Zhang et al., 2009). GLOSSARY{4999999={Member=1153478}} (Custom);Moreover, genetic assays indicated that PLDŒ±1 acts epistatically on NRT1.2 to affect abscisic acid signaling. GLOSSARY{4999999={Member=1153478}} (Custom)
SKIP	AT1G77180	ABA pathway	Regulation	19765229	A putative novel transcription factor, AtSKIP, is involved in abscisic acid signalling and confers salt and osmotic tolerance in Arabidopsis. GLOSSARY{4999999={Member=1153478}} (Medscan)
AP2	AT4G36920	ABA response	Regulation	10.1104/pp.20.00800	In this scenario, AP2 (together, probably, with other APETALA2-like genes) represses the ABA response and promotes cytokinins responsiveness to stimulate shoot apical meristem activity. (Custom)
FER	AT3G51550	ABA response	Regulation	10.1080/15592324.2017.1366397	(2012) reported that FERONIA functioned to suppress ABA signaling in Arabidopsis by activating ABI2 phosphatase.22 (Custom)
GSTU7	AT2G29420	ABA response	Regulation	10.1016/j.bbrc.2020.05.153	In this model, AtGSTU7 may influence Arabidopsis seed germination in two pathways, i.e. osmotic stress response and ABA signaling. (Custom)
PLDALPHA1	AT3G15730	ABA response	Regulation	10.1007/s00709-018-1265-6;10.1007/s10265-016-0870-8;10.1016/j.bbrc.2020.08.025;10.1016/j.bbrc.2020.08.025;10.1016/j.bbrc.2020.08.025	PLDŒ±1‚ÄìPA regulates ABA signaling, since phosphatidic acid binds ABI1 (abscisic acid insensitive 1), a negative regulator in ABA signaling, and inhibits the ABI1 repression (Zhang et al. 2004), mediating ABA-promoted stomatal closure (Li et al. 2009). (Custom);A. thaliana Phospholipase DŒ±1 and phosphatidic acid are involved in regulating microtubule organization by mediating MAP65-1 activity a…
AP2	AT4G36920	abscission	Regulation	10.1371/journal.pone.0033890;10.1371/journal.pone.0033890;10.1105/tpc.18.00304;10.1371/journal.pone.0033890;10.1371/journal.pone.0033890;10.3390/genes10010068	Finally, we studied the function of B. napus AP2 using the transgenic approach that involved targeted RNA interference repression induced by ihp-RNA in B. napus, floral various phenotype defectives and reduced female fertility were observed in B. napus AP2-RNA interference lines, loss of the function of B. napus AP2 gene also resulted in delayed abscission and senescence of sepals, in the strong …
EFR	AT5G20480	ACD6/salicylic acid pathway	Regulation	10.1080/15592324.2015.1010912;10.1080/15592324.2015.1010912	Here, we report that another receptor, EF-Tu RECEPTOR (EFR) is also part of the ACD6/salicylic acid signaling network, similar to FLS2 and CERK1. GLOSSARY{4999999={Member=827085,1223412}} (Medscan);Here, we report that EFR is part of the ACD6/salicylic acid signaling network and ACD6 is needed for maximal responsiveness to elf18. GLOSSARY{4999999={Member=827085,1223412}} (Medscan)
FER	AT3G51550	acidification	Regulation	10.1104/PP.19.01317	However, it has been shown that RAPID ALKALINIZATION FACTOR1-FER signaling results in the phosphorylation of the proton exporter PLASMA MEMBRANE H+-ATPase2 (AHA2), thereby reducing its activity and preventing acidification of the apoplast, which is required for cell wall loosening and cell expansion during primary root growth (Haruta et al., 2014). (Custom)
HA5	AT2G24520	acidification	Regulation	10.15252/embj.201899134	As expected, in this mutant, the acidification capability of the roots is decreased compared to the wild type and to the single aha1-8 and aha2-4 mutants, implying that H+proton export in the medium (and in the apoplast) is decreased (Fig EV3C). (Medscan)
NAP	AT1G69490	aging	Regulation	10.3390/ijms19041028;10.1093/jxb/eru112	In a previous study, Kim (2014) reported that the expression of AtNAP and ANAC055 increased in a leaf during aging, and that these two genes were senescence-associated NAC transcription factors, as candidate downstream components of ETHYLENE-INSENSITIVE2 [31]. (Medscan);These data indicate that ANAC019, AtNAP, ANAC047, ANAC055, and ORE1 are preferentially under the control of EIN2 during leaf age…
PLDALPHA1	AT3G15730	aging	Regulation	10.1016/j.pbi.2007.07.003;10.1093/jxb/err250;10.1186/s13068-018-1340-4;10.1111/j.1365-313X.2007.03103.x	Arabidopsis PLDŒ±1 is critical in the process of seed deterioration and aging, and suppressed expression of which will enhance the seed germination and oil stability after storage or exposure to stress. (Medscan);Phospholipase DŒ±1 (PLDŒ±1), a membrane lipid-hydrolysing phospholipase, plays a role in Arabidopsis seed deterioration and ageing ( ). (Medscan);Previous studies indicated that phosphol…
CER1	AT1G02205	alkanes pathway	Regulation	10.1007/s00425-016-2603-6	The acyl-CoAs are then passed to either the acyl reduction pathway enzymes CER4 and WSD1 that generate primary alcohols and wax esters (Rowland et al. 2006; Li et al. 2008), or the alkane pathway enzymes CER3 and CER1 that produce aldehydes and alkanes, respectively (Bernard et al. 2012). GLOSSARY{4999999={Member=1404371}} (Medscan)
PLDALPHA1	AT3G15730	allelopathy	Regulation	10.13287/j.1001-9332.202003.03510.13287/j.1001-9332.202003.035	[Phospholipase DŒ±1 and hydrogen sulfide were involved in the allelopathy of oridonin to Arabidopsis thaliana]. (Custom)
F14J9.4	AT1G09380	amino acid transport	Regulation	10.1093/jxb/ery302;10.1093/jxb/ery302;10.1093/jxb/ery302;10.3390/ijms21249618	UMAMIT24 and UMAMIT25 are expressed in distinct seed tissue during Arabidopsis embryogenesis, and are both involved in amino acid transfer to the seed. (Medscan);The 15N/13C ratio was reduced in the umamit25-1 plants compared with the wild-type ( ), suggesting that amino acid transport into the seeds is affected in the umamit25-1 mutant. (Medscan);Loss of function of UMAMIT25 reduces the amino ac…
SGR2	AT1G31480	amyloplast movement	Regulation	10.1007/s10265-014-0643-1	We also determined stem gravitropism of three mutants, endodermal-amyloplast less 1 , sgr2 (SALK_098981), and lazy1 of Arabidopsis. endodermal-amyloplast less 1 is a weak allele of short root (Morita et al. 2007), and it does not contain amyloplasts in its endodermis (Fujihira et al. 2000). sgr2 shows abnormal vacuolar morphology in the endodermis, resulting in impaired amyloplast movements (Kato…
APC2	AT2G04660	anaphase	Regulation	10.1371/journal.pgen.1002865;10.1105/tpc.013847	Corroborating and extending Iwata et al results, OSD1 did not interact with any of the anaphase-promoting complex/cyclosome core subunits tested (APC2, CDC27a, HBT, APC4, APC5, APC6, APC7, APC8, APC10, APC11). (Medscan);The Arabidopsis anaphase-promoting complex or cyclosome: molecular and genetic characterization of the APC2 subunit. (Medscan)
MAP65-1	AT5G55230	anaphase	Regulation	10.1104/pp.16.01602;10.1104/pp.16.01602;10.1104/pp.16.01602	We conclude that normal metaphase spindle organisation and the transition to anaphase is dependent on inactivation of AtMAP65-1. (Medscan);Expression of non-phosphorylatable AtMAP65-1 delays the metaphase/anaphase transition. (A) Localisation of wild-type GFP:AtMAP65-1 (WT) and mutant GFP:AtMAP65-19A (9A) fusions during mitosis. GLOSSARY{999999="AtAP65-19A"} (Medscan);Quantification of the timing…
MYB26	AT3G13890	anther dehiscence	Regulation	10.1186/1471-2164-15-1030;10.1104/pp.113.227769;10.1186/1471-2164-15-1030;10.3389/fpls.2012.00074;10.1186/1471-2229-12-23;10.3389/fpls.2015.00436;10.1105/tpc.106.046391;10.1016/j.bbrc.2019.08.119;10.1016/j.bbrc.2019.08.119;10.1104/pp.19.00576	The Arabidopsis MYB26 protein was described to be involved in anther dehiscence, response to gibberellin stimulus and secondary cell wall biogenesis. (Medscan);BMC Plant Biol 12: 215‚Äì224 Dawson J, S√∂zen E, Vizir I, Van Waeyenberge S, Wilson ZA, Mulligan BJ (1999) Characterization and genetic mapping of a mutation (ms35) which prevents anther dehiscence in Arabidopsis thaliana by affecting seco…
F27F5.6	AT1G44970	anther development	Regulation	10.1105/tpc.18.00907	Since PEROXIDASE9 and PRX40 play an essential role in Arabidopsis anther development, we sought to predict whether orthologs are likely to be important in other plant species. (Medscan)
FER	AT3G51550	anther development	Regulation	10.1186/s12870-016-0744-1	In Arabidopsis, Leucine-rich repeat receptor-like kinases including SERK1/2, EMS1, BAM1/2, RPK2 and FER have been proved to modulate the processes of anther development and fertilization [ - ]. (Medscan)
GPAT6	AT2G38110	anther development	Regulation	10.1093/mp/ssr057;10.1093/mp/ssr057;10.3390/ijms19124017	During microgametogenesis, the expression of GPAT6 was detected specifically in the tapetum and microspores ( ), which suggests that GPAT6 may be involved in anther development. (Medscan);In this work, our results show that GPAT6 is involved in anther development and plant fertility in Arabidopsis. (Medscan);Genetic functions revealed that AtGPAT1 and AtGPAT6 play an important role in anther deve…
HYL1	AT1G09700	anther development	Regulation	10.1073/pnas.2007203117	Dysfunction of HYL1 also affected anther development, with the loss of two inner microsporangia. (Custom)
T22E19.17	AT1G68200	anther development	Regulation	10.1007/s11103-017-0667-8	AtC3H14 and AtC3H15 play roles in regulation of secondary wall thickening, anther development and male fertility (Lu et al. 2014; Chai et al. 2015). (Medscan)
UPF3	AT1G33980	anther development	Regulation	10.1371/journal.pone.0148200;10.1371/journal.pone.0148200	This suggests that Mago may have more contribution in ways other than being a platform for splicing and UPF3-mediated nonsense-mediated decay in anther development. (Medscan);This suggests that Mago may have more contribution in ways other than being a platform for splicing and UPF3-mediated nonsense-mediated decay in anther development. (Medscan)
DL3795W	AT4G15510	anther size	Regulation	10.1071/FP20181	It is also possible that difference in molecular mechanisms for early flowering induced by Ppd-B1 and Ppd-D1, as they differ in causal mechanism and subsequent gene expression pattern (Beales et al. 2007; D√≠az et al. 2012) or allelic variation of Ppd-1 may differently affect anther length and visual anther extrusion (Okada et al. 2019). GLOSSARY{44999999="D1"} (Custom)
DL3795W	AT4G15510	anthesis	Regulation	10.1093/jxb/erz48310.1093/jxb/erz483	Using multimodel inference we found that Ppd-1a alleles reduced photoperiod sensitivity from a) emergence to anthesis and b) emergence to onset of stem elongation, both in a less than additive manner, while threshold photoperiod and intrinsic earliness were unaffected. (Medscan)
DL3795W	AT4G15510	anthesis	Regulation	10.1071/FP17195;10.1071/FP17195	In addition, our results not only showed that Ppd-1a alleles reduce the duration of all pre-anthesis phases, but also that the most responsive was late reproductive phase. (Medscan);Finally, we found no evidence of any particular Ppd-1 allele affecting developmental rates of any particular pre-anthesis phases. (Medscan)
VRN1	AT3G18990	anthesis	Regulation	10.1007/s10681-014-1120-6	In conclusion, the anthesis time is quantitatively controlled by the winter alleles of VRN1 genotypes and the spikelet number per spike was also contributed by the winter alleles of VRN1, and thus contributing to kernel number per spike per spike and grain weight in well-watered environments. (Medscan)
PLDALPHA1	AT3G15730	apoptosis	Regulation	10.1007/s00709-013-0497-8	The results clearly point that, in tomato suspension cells, PLDŒ±1 plays a role in chemical-induced Programmed cell death. (Medscan);The presented findings reveal novel elements of Phospholipase D/phosphatidic acid-mediated cell death response and suggest that Phospholipase DŒ±1 is an important factor in chemical-induced programmed cell death signal transduction. (Medscan)
RPM1	AT3G07040	apoptosis	Regulation	10.1016/j.cell.2009.02.036;10.1016/j.cell.2009.02.036;10.1371/journal.pone.0012586;10.1371/journal.pgen.1003196;10.1105/tpc.113.117192;10.1371/journal.ppat.1003127;10.1371/journal.pone.0012586;10.1371/journal.pgen.1003196	In a recent report, RPM1-mediated programmed cell death has also been shown to be positively affected by the release of lysosomal cathepsins, potent inducers of programmed cell death, as well as a nonapoptotic autophagy pathway (Hofius et al. 2009). (Medscan);It was shown recently that at least five effectors from Pseudomonas syringae pv. tomato DC3000 were capable of suppressing the RPM1-depende…
RPP13	AT3G46530	apoptosis	Regulation	10.1074/jbc.M111.225086;10.1074/jbc.M111.225086;10.1074/jbc.M111.225086;10.1371/journal.ppat.100242810.1371/journal.ppat.1002428;10.1094/PHYTO-02-16-0083-R	programmed cell death, but also for programmed cell death mediated by RPS2, RPP13, Rx2, and Gpa2. (Medscan);We have shown that both TFT7 and MEK2 play a role in programmed cell death mediated by five plant resistance proteins, Pto, RPS2, RPP13, Rx2, and Gpa2 in N. benthamiana. (Medscan);Previously, we reported that SlMAPKKKŒ± is responsible for programmed cell death mediated by only Pto and RPP13…
RPM1	AT3G07040	autophagy	Regulation	10.1094/MPMI-02-13-0044-R	To test this hypothesis, we evaluated whether salicylic acid-induced legume lectin-like protein 1 was involved in autophagy triggered by Avr-Rpm1. (Medscan)
EFR	AT5G20480	bacterial disease resistance	Regulation	10.1146/annurev-phyto-080614-120106;10.1111/nph.1335610.1111/nph.13356;10.1111/pbi.13629	Arabidopsis EF-Tu receptor enhances bacterial disease resistance in transgenic wheat. (Medscan);Arabidopsis EF-Tu receptor enhances bacterial disease resistance in transgenic wheat. (Medscan);Interfamily transfer of EFR has been shown to increase anti-bacterial disease resistance in several crops. (Custom)
AP2	AT4G36920	brassinosteroid mediated signaling	Regulation	10.1104/pp.113.217703	AP2 might negatively regulate brassinosteroid signaling. (Medscan)
EFR	AT5G20480	brassinosteroid mediated signaling	Regulation	10.1093/jxb/ers138	The five LRR-RLKs present in the region of interest (LOC_Os04g15560, LOC_Os04g15650, LOC_Os04g15660, Bradi5g03960, and Bradi04000) cluster to the leucine-rich repeat XII clade, comprising members involved in pathogen response such as XA21, FLS2, and EFR ( ), and not to the LRRX clade involved in developmental processes such as brassinosteroid signalling and vascular differentiation. (Medscan)
FER	AT3G51550	brassinosteroid mediated signaling	Regulation	10.1093/mp/ssq015	Instead, our work suggests that FERONIA is a critical modulator of the brassinosteroid-signaling pathway, with this pathway opposing ethylene responsiveness in etiolated seedlings. (Medscan)
TOP6B	AT3G20780	brassinosteroid mediated signaling	Regulation	12119417;12119417;12468734;12119417;12119417;12468734	The overall mutant phenotypes indicate that bin3 and bin5 are defective in cell elongation and the similar but not identical phenotypes between these mutants and bri1 suggest that BIN3 and BIN5 may affect downstream components of brassinosteroid signaling. [Figure 1] View larger version: In this window. (Medscan);The similarities of the bin3 or bin5 phenotypes to those of bri1 led us to examine b…
NAP	AT1G69490	breathing	Regulation	10.1093/jxb/ers26610.1093/jxb/ers266;10.1093/jxb/ers266;10.1093/jxb/ers266;10.1093/jxb/ers266	The decoupling of the ethylene and respiratory climacterics in the atnap mutant suggests that AtNAP is required for ethylene stimulation of respiration. qPCR analyses revealed that the expression patterns of genes involved in ethylene biosynthesis, perception, and signalling, ACS2, ETR1, CTR1, EIN2, EIN3, and ERF1, were also altered in the atnap mutant. (Medscan);These data suggest that AtNAP may…
CLF	AT2G23380	budding	Regulation	10.1007/s11738-016-2188-5	The above results implied that the simultaneous disruption of SDG8 and CLF suppressed apical dominancy, inflorescence bud formation, and flower development. (Medscan)
FER	AT3G51550	Ca2+ pathway	Regulation	10.1016/j.cub.2014.06.064;10.1016/j.cub.2014.06.064;10.1146/annurev-arplant-042817-040557;10.1016/j.cub.2018.01.023;10.1111/tpj.1498410.1111/tpj.14984;10.1016/j.tplants.2021.05.009;10.1093/PLPHYS/KIAA051;10.3389/fpls.2021.639154	It is tempting to speculate that, in addition to mediating mechanical responses to environmental perturbations, FER-dependent mechanical Ca2+ signaling is also an important mechanism to monitor local increases in growth-related strain and to activate compensatory, growth-limiting pathways. GLOSSARY{4999999={Member=1093823}} (Medscan);A recent study demonstrated that FER binds to the secreted pept…
PLDALPHA1	AT3G15730	Ca2+ pathway	Regulation	30417386	Phospholipase DŒ±1-3, Phospholipase DŒ≤1 and Phospholipase DŒ≥1-3 are likely involved in calcium signaling under hypoxia as well as in phosphatidic acid production, while all investigated Phospholipase Ds, except for Phospholipase DŒ≥3, take part in reactive oxygen species elevation. GLOSSARY{4999999={Member=1093823}} (Medscan)
CLF	AT2G23380	callus development	Regulation	10.1016/j.tplants.2017.11.009;10.3389/fpls.2014.00219	Antagonistic actions between PICKLE (PKL) and CURLY LEAF, which determine H3K27me3 levels especially at PLT1, PLT2, and WOX5 loci during primary root growth, may also control pluripotent callus formation ( ). (Medscan);Double mutants clf-50 swn-1 fail to form callus from leaf explants but not from root explants, which indicates that the PRC2 components, CURLY LEAF and SWINGER, repress shoot fate …
AP2	AT4G36920	carpel growth	Regulation	10.1016/S0065-2296(06)44007-6	AP2 and LIP1/LIP2, on the other hand, participate in controlling petal (as well as stamen and carpel) growth, although in different ways ( ). (Medscan)
CSN5A	AT1G22920	cell cycle	Regulation	10.1016/S0378-1119(99)00525-9;10.1371/journal.pgen.1002825	This data suggests that JAB1 can act as a negative regulator of important cell cycle control proteins by targeting them for degradation. (Medscan);By regulating ubiquitin-ligase activity of Cullin4 [47], CSN5 has important roles during plant development, notably for cell cycle progression and for repression of photomorphogenesis in darkness [48,49]. (Medscan)
DL3795W	AT4G15510	cell cycle	Regulation	10.3389/fpls.2014.00362	The progressive general cell proliferation arrest front of epidermal and mesophyll cells is followed by a second cell cycle arrest front for dispersed meristematic cells that is controlled by the putative transcription factors PPD1 and PPD2 ( ). (Medscan)
MAP65-1	AT5G55230	cell cycle	Regulation	10.1104/pp.16.01602	Furthermore, we showed that the phosphorylation status of the Aurora-dependent residues of MAP65-1 alters its microtubule-binding properties at specific cell cycle phases. (Medscan)
SKIP	AT1G77180	cell cycle	Regulation	10.1007/s00299-013-1540-0	The role of AtSKIP in photomorphogenesis involves, in part, AtSKIP-mediated cell cycle regulation (Zhang et al. 2012). (Medscan)
CRK29	AT4G21410	cell death	Regulation	10.1104/pp.16.01404;10.1104/pp.16.01404;10.1104/pp.16.01404	In order to identify a strong cysteine -rich receptor-like kinase-related phenotype for functional analyses, we investigated the ability of CRK13, CRK28, and CRK29 to elicit cell death upon transient expression in N. benthamiana. (Medscan);B, Cell death induced by transient expression of CRK13, CRK28, and CRK29 in N. benthamiana. (Medscan);When transiently expressed in N. benthamiana, 35S:cystein…
FER	AT3G51550	cell death	Regulation	10.1007/s00425-013-2024-8	It has been revealed that mutation in FeRONIA , a CrRLK, leads to spontaneous H2O2 production and cell death, resulting in powdery mildew resistance and aberrant pollen tube reception (Kessler et al. 2010). (Medscan)
LAG1	AT3G25540	cell death	Regulation	10.1093/jxb/err217	The Asc-1 gene is homologous to the yeast Longevity Assurance Gene 1 ( ; ), which is involved in sphingolipid biosynthesis and can prevent perturbation in sphingolipid metabolism and cell death to a large extent ( ). (Medscan)
MAP65-1	AT5G55230	cell death	Regulation	10.1105/tpc.112.104182	(B) Abolishing phosphatidic acid-MAP65-1 binding impaired the MAP65-1‚Äìalleviated cell death caused by NaCl. (Medscan)
PLDALPHA1	AT3G15730	cell death	Regulation	10.1007/s00709-013-0497-8;10.1007/s00709-013-0497-8;10.1007/s00709-013-0497-8;10.1007/s00709-013-0497-8;10.1007/s00709-013-0497-8	Taken together with our previous findings, the results suggest that PLDŒ±1 contributes to caspase-like-dependent cell death possibly communicated through PA, reactive oxygen species and ethylene. (Medscan);The obtained results provide novel information suggesting that, in tomato suspension cells, PLDŒ±1 contributes to caspase-dependent cell death signalling requiring low levels of ethylene and re…
RPM1	AT3G07040	cell death	Regulation	10.1073/pnas.1708288114;10.1073/pnas.1708288114;10.1016/j.cell.2009.02.036;10.1016/j.cell.2009.02.036;10.1016/j.cell.2009.02.036;10.1016/S1360-1385(03)00104-3;10.1093/mp/sst043;10.1104/pp.112.208108;10.4161/auto.29406;10.4161/auto.29406;10.4161/auto.29406;10.4161/auto.29406;10.4161/auto.29406;10.1094/MPMI-02-13-0044-R;10.1094/MPMI-02-13-0044-R;10.1105/tpc.113.117192;10.1105/tpc.113.117192;10.1094…	In addition, we were unable to reconstitute RPM1-induced cell death by co-overexpressing complementary domains in trans, i.e., coiled coil, NB-ARC, and leucine-rich repeat (SI Appendix, Fig. S2C). GLOSSARY{45999999="domains"} (Medscan);(D) Quantitative measurement of cell death (conductivity) induced by wildtype RPM1 and RPM1 mutants on infiltration with Pto DC3000(avrRpm1) in transgenic Arabidop…
RPM1	AT3G07040	cell death	Regulation	10.1016/j.cell.2009.02.036;10.1016/j.cell.2009.02.036;10.1016/j.cell.2009.02.036;10.1016/S1360-1385(03)00104-3;10.1093/mp/sst043;10.1104/pp.112.208108;10.1073/pnas.1104410108;10.4161/auto.29406;10.4161/auto.29406;10.4161/auto.29406;10.4161/auto.29406;10.4161/auto.29406;10.1094/MPMI-02-13-0044-R;10.1094/MPMI-02-13-0044-R;10.1105/tpc.113.117192;10.1105/tpc.113.117192;10.1094/MPMI-12-14-0386-R;10.10…	We also demonstrate that strong hypersensitive response cell death triggered by the coiled-coil-type immune receptor RPM1 involves autophagy and other programmed cell death types. (Medscan);Collectively, these data indicate that RPM1 engages multiple cell death pathways including at least one that depends on autophagy and another that requires lysosomal cathepsins. (Medscan);Thus, both RPS2 and R…
RPP13	AT3G46530	cell death	Regulation	10.1146/annurev-arplant-080620-104948	Many other plant NLRs, such as MLA, Sr50, RPP13, Resistance to Pseudomonas syringae 5, and L6, were shown to induce cell death when expressed heterologously in Nicotiana spp., suggesting that these NLR proteins are likely to function as singletons (5, 17, 37, 110, 137, 140, 148). (Custom)
RPP13	AT3G46530	cell death	Regulation	10.1016/j.pmpp.2016.04.001;10.1094/PHYTO-02-16-0083-R;10.1094/PHYTO-02-16-0083-R	Our results show that the C-terminal LRR region between amino acids 382 and 725 of RPP13Nd is required for induction of cell death upon coexpression with Arabidopsis thaliana recognized 13Emco5 (Fig. 4 B) and is correspondingly the region of highest variability between the two alleles. GLOSSARY{43999999="382"} (Medscan);Virus-induced gene silencing of MEK2 in Nicotiana benthamiana suppressed hype…
SAUL1	AT1G20780	cell death	Regulation	10.1371/journal.pone.0021321;10.1094/MPMI-07-15-0146-R;10.1371/journal.pone.0021321;10.1094/MPMI-07-15-0146-R	One common function for PUB44 may be to regulate its activity at the plasma membrane in its negative regulation of cell death, since abscisic acid, Jasmonic acid, and ethylene are able to promote leaf senescence. (Medscan);In Arabidopsis, SAUL1 encodes a plant U-box ubiquitin ligase and regulates senescence and cell death. (Medscan);One common function for PUB44 may be to regulate its activity at…
CLF	AT2G23380	cell dedifferentiation	Regulation	10.1371/journal.pgen.1000605	Thus, lack of Polycomb group proteins CLF and SWN as well as lack of PKL causes cell dedifferentiation and somatic embryogenesis, however, the underlying molecular mechanisms for this common phenotype remain unclear. (Medscan)
MYB26	AT3G13890	cell development	Regulation	17329564;17329564	These data suggest that MYB26 plays a regulatory role in determining cell development, or competence for secondary thickening, within the anther and acts upstream of the lignin biosynthesis pathway, possibly via NST1 and NST2. (Medscan);These data suggest that MYB26 plays a regulatory role in determining cell development, or competence for secondary thickening, within the anther and acts upstream…
PLDALPHA1	AT3G15730	cell development	Regulation	10.1007/s10265-016-0870-8;10.1007/s10265-016-0870-8;10.1007/s10265-016-0870-810.1007/s10265-016-0870-8	Arabidopsis phospholipase D alpha 1‚Äêderived phosphatidic acid regulates microtubule organization and cell development under microtubule‚Äêinteracting drugs treatment (Medscan);Knockout of A. thaliana Phospholipase DŒ±1 affects microtubule organization and cell development under paclitaxel treatment (Medscan);Our findings demonstrate that in A. thaliana, Phospholipase DŒ±1/phosphatidic acid migh…
AP2	AT4G36920	cell differentiation	Regulation	10.1007/s11103-012-9984-0;10.3390/genes10010068;10.1105/tpc.4.8.901;10.1007/s11240-013-0383-2;10.1105/tpc.112.106575;10.1093/PLPHYS/KIAA007;10.1007/s12374-021-09299-1	In an alternate manner, AP2 may regulate ovule morphogenesis and seed coat differentiation independently of one another. (Medscan);Differentiation of both the epidermal and palisade layers is dependent on the function of the transcription factor APETALA2 (Jofuku et al. 1994; Western et al. 2001). (Medscan);Zhou et al. [ ] identified SHATTERINGABORTION1 in rice, which encodes an APETALA2 transcrip…
CLE45	AT1G69588	cell differentiation	Regulation	10.15252/embr.201643535;10.15252/embr.201643535;10.1146/annurev-cellbio-100617-062459;10.1016/j.pbi.2014.07.011;10.1016/j.pbi.2014.09.013;10.1073/pnas.1222314110;10.1073/pnas.1222314110;10.1073/pnas.1407337111;10.1073/pnas.1407337111;10.1073/pnas.1407337111;10.1073/pnas.1407337111;10.1093/jxb/erv360;10.15252/embr.201643535;10.15252/embr.201643535;10.1073/pnas.122231411010.1073/pnas.1222314110;10.…	The CLV1-related leucine-rich repeat-Receptor kinase BARELY ANY MERISTEM 3 (BAM3) is required to mediate the suppression of protophloem sieve element differentiation in the root meristem by CLE45 application [9,18,19]. (Medscan);This crn mutant displayed complete insensitivity to CLE45 concentrations that strongly suppress protophloem differentiation and thus root growth in wild type (Fig 2A). (M…
CLE45	AT1G69588	cell differentiation	Regulation	10.1016/j.tplants.2021.03.005;10.1016/j.tplants.2021.03.005	Counteracted by BREVIS RADIX signaling, the CLE45 peptide, that is perceived by the BAM3 receptor, inhibits the differentiation of protophloem [ , ]. (Custom);Interestingly, CLE45 signaling is locally antagonized by protophloem-specific brassinosteroid perception to allow protophloem differentiation, which may trigger an unidentified phloem-derived mobile signal to rescue the dwarfism and pattern…
F3L17.8	AT4G31430	cell differentiation	Regulation	10.1105/tpc.113.122168	Both KAKU4 and CRWN1 might control nuclear growth during cell differentiation by regulating nuclear shape and size. (Medscan)
GPAT6	AT2G38110	cell differentiation	Regulation	10.1016/j.molp.2019.01.014	AtGPAT1 and AtGPAT6 are essential for tapetum differentiation and jointly regulate the release of microspores from tetrads and stamen filament elongation ( ). (Medscan)
NAP	AT1G69490	cell differentiation	Regulation	10.1016/j.tplants.2008.05.006	NAP appears to regulate late stages of petal cell expansion and differentiation . (Medscan)
VRN1	AT3G18990	cell differentiation	Regulation	10.1371/journal.pone.0029456;10.1186/s12870-018-1591-z	The lower VRN1 activity seen in the developing florets ( ) suggests that less VRN1 activity is required for the differentiation of floral organs. (Medscan);However, prolonged cold exposure increases Vrn1 transcripts to promote rapid flowering both under short and longer days, and the higher expression of Vrn1 at the shoot apex can facilitate the development and differentiation of wheat infloresce…
AP2	AT4G36920	cell division	Regulation	10.1016/j.tplants.2007.06.003	This phenotype is the consequence of an increased hexose:sucrose ratio in apetala2 seeds, which might promote an extended period of cell division. (Medscan)
AP2	AT4G36920	cell division	Regulation	10.1007/s00438-016-1224-x;10.1016/j.tplants.2007.06.003	Extra cell divisions depend on nuclear import, a functional AP2 domain and ESR motif (Medscan);This phenotype is the consequence of an increased hexose:sucrose ratio in apetala2 seeds, which might promote an extended period of cell division. (Medscan)
CLE45	AT1G69588	cell division	Regulation	10.1073/pnas.1407337111;10.1073/pnas.1407337111	CLE45 treatment, as well as viable transgenic expression of a weak CLE45G6T variant, interferes not only with commitment to sieve element fate but also with the formative sieve element precursor cell division that creates protophloem and metaphloem cell files. GLOSSARY{999998={Protein=705498 Mutation=46999999} 46999999="G6T"} (Medscan);CLE45 treatment, as well as viable transgenic expression of a…
CLF	AT2G23380	cell division	Regulation	9736998	Thus, the CLF gene appears to affect cell division at an earlier stage and cell elongation throughout the development of leaf primordia. (Medscan)
MAP65-1	AT5G55230	cell division	Regulation	10.1016/j.plantsci.2014.11.008;10.1104/pp.16.01602;10.3389/fpls.2016.01107	Also a transcript for microtubule associated protein MAP65-1 functioning mainly in cell division by stabilization of microtubule spindle and involved in interaction with cytoskeleton was accumulated in primed seeds ( ). (Medscan);Over-expression of MAP65-1(AA), but also MAP65-1(DD) prolongs cell division duration compared to the wild-type MAP65-1 (t test; triple asterisk: P , 0.0001; double aster…
NAP	AT1G69490	cell division	Regulation	10.1016/S0168-9452(99)00105-3;10.1007/s00425-016-2609-0;10.1093/jxb/erv240;10.1007/s11033-011-0911-2	AP3/PISTILLATA also acts to positively regulate NAP (NAC-like, activated by AP3/PISTILLATA), a gene that is involved in the transition from the cell division to cell expansion phase during the growth of petals and stamens (Sablowski and Meyerowitz, 1998[Go]). (Medscan);In addition, the Arabidopsis NAP gene regulates cell division and cell expansion in flower organs (Sablowski and Meyerowitz, 1998…
AKT1	AT2G26650	cell elongation	Regulation	10.1016/j.jplph.2015.02.010	Thus, the breeding for an increased activity of K transporters/channels (e.g., AtKT/KUP or AKT1) may contribute to an increase in cell turgor, leading to cell elongation during the growth of root hairs, conferring advantages to plant foods growth under limiting conditions ( ). (Medscan)
AP2	AT4G36920	cell elongation	Regulation	10.5511/plantbiotechnology.18.0508a;10.1007/s00497-009-0116-1;10.1007/s00497-009-0116-1;10.1111/pbi.12696;10.3389/fpls.2017.02076	Previously, we reported that two rice TFs, Oryza sativa APETALA 2 (Os10g41330) and OsWRKY24 (Os01g61080) are positive regulators for cell elongation acting downstream of Oryza sativa BUL1 Downstream Gene1 in rice (Jang and Li 2017). (Medscan);Thus, AP2 may directly suppress integument cell elongation to limit expansion of the postfertilization embryo sac, potentially restricting endosperm size. (…
CLF	AT2G23380	cell elongation	Regulation	9736998	Thus, the CLF gene appears to affect cell division at an earlier stage and cell elongation throughout the development of leaf primordia. (Medscan)
DL3795W	AT4G15510	cell elongation	Regulation	10.1038/s41467-020-15603-310.1038/s41467-020-15603-3;10.1038/s41467-020-15603-3	Disruption of KIX8/9 and PPD1/2 causes large seeds due to increased cell proliferation and cell elongation in the integuments. (Custom);Disruption of KIX8/9 and PPD1/2 causes large seeds due to increased cell proliferation and cell elongation in the integuments. (Custom)
FER	AT3G51550	cell elongation	Regulation	10.1093/PLPHYS/KIAA051	FER, and other members of the CrRLK1L receptor family, have been proposed to bind to secreted rapid alkalinization factor peptide ligands (Haruta et al., 2014), with rapid alkalinization factor1 binding the FER extracellular domain to suppress cell elongation of the primary root (Haruta et al., 2014). GLOSSARY{45999999="extracellular domain"} (Custom)
FER	AT3G51550	cell elongation	Regulation	10.1042/BST20130222;10.1016/j.cub.2018.01.050;10.1016/j.plantsci.2015.05.007;10.1016/j.pbi.2014.11.004;10.1093/mp/ssu010;10.1093/mp/ssu010;10.1093/mp/ssu010;10.1016/j.tplants.2015.12.004;10.1016/j.tplants.2015.12.004;10.1007/s00425-016-2571-x;10.1105/tpc.16.00218;10.1007/s11032-016-0580-x;10.1007/s11032-016-0580-x;10.1007/s10725-017-0355-3;10.1007/s10725-017-0355-3;10.1371/journal.pgen.1006832;10…	For example, the LRR-RLK ERECTA functions in stomatal patterning, anther development, cell proliferation in vegetative tissues and biotic interactions [39], whereas the CrRLK1L receptor kinase FERONIA functions in fertilization, cell elongation, polarized growth and response to fungal pathogens [40]. (Medscan);Our genetic studies demonstrated that the HERK1/THE1/FER pathway is required for optima…
HERK1	AT3G46290	cell elongation	Regulation	10.1016/j.tplants.2015.12.004;10.1016/j.tplants.2015.12.004;10.1146/annurev-arplant-042817-040557;10.1146/annurev-arplant-042817-040557;10.1371/journal.pgen.1006832;10.1073/pnas.081234610610.1073/pnas.0812346106	Our genetic studies demonstrated that the HERK1/THE1/FER pathway is required for optimal cell elongation and interacts with the brassinosteroid pathway. (Medscan);HERK1, THE1 and FER are required for cell elongation. (A) brassinosteroid responses of the herk1, the1, and feronia mutants at the seedling stage. (Medscan);We conclude that HERK1 and THE1 function redundantly to promote cell elongation…
NAP	AT1G69490	cell elongation	Regulation	17114348;15371304;15539471;17114348	For example, both downregulation and overexpression of the NAP gene, which also encodes a NAC transcription factor, inhibit cell elongation (Sablowski and Meyerowitz, 1998[Go]). (Medscan);Interestingly, both sense and antisense 35S::NAP plants have flowers with small petals and stamens, resulting essentially from a defect in cell elongation, which is strikingly similar to the atbrm flowers phenot…
PLDALPHA1	AT3G15730	cell elongation	Regulation	10.1007/s10265-016-0870-8	Treatment of pldŒ±1 with microtubule-interacting drugs resulted in reorganization of microtubules and changes in hypocotyl cell elongation. (Medscan)
POM1	AT1G05850	cell elongation	Regulation	20007445	Mutations in the chitinase-like CTL1 gene in Arabidopsis result in cell elongation defects in the hypocotyls (induced by darkness) and in roots (upon permissive and restrictive conditions). (Medscan)
WAK2	AT1G21270	cell elongation	Regulation	10.1186/s12864-021-07378-8	In addition, WAK2 affected cell elongation by regulating the expression level of a vacuolar invertase, which separates sucrose into glucose and fructose to increase the concentration of solute and promote cell water swelling, elevating intracellular turgor and resulting in a loose cell wall [1]. (Custom)
AKT1	AT2G26650	cell expansion	Regulation	11826303;12554721;16263900;16364949;16449373;18281719;12468724;17400898	A mutation in the Arabidopsis KT2/KUP2 potassium transporter gene affects shoot cell expansion. (Medscan);A mutation in the Arabidopsis KT2/KUP2 potassium transporter gene affects shoot cell expansion. (Medscan);A mutation in the Arabidopsis KT2/KUP2 potassium transporter gene affects shoot cell expansion. (Medscan)
FER	AT3G51550	cell expansion	Regulation	10.1016/j.tplants.2018.02.008;10.1016/j.tplants.2018.02.008;10.1093/mp/ssq015;10.1105/tpc.113.120642;10.1007/s00425-016-2571-x;10.1007/s11103-018-0714-0;10.3389/fpls.2016.01569;10.1371/journal.pone.0217454;10.1016/j.molp.2020.08.014;10.3389/fpls.2021.714938	Sensors at the interface between the apoplast and the cytoplasmic face of the plasma membrane, such as Catharanthus roseus RECEPTOR-LIKE KINASE (CrRLK1L) ANXUR1 and 2 (ANX1/ANX2) in pollen tubes and FERONIA (FER) in root hairs and roots , control cell expansion (reviewed in ). (Medscan);Furthermore, FER interacts with the RAPID ALKALINIZATION FACTOR1 peptide to alkalize the apoplast by inhibiting…
HERK1	AT3G46290	cell expansion	Regulation	10.1007/s11103-018-0714-0	Similarly, several Catharanthus roseus-like RLKs monitor Cell Wall Integrity and regulate growth in Arabidopsis: THESEUS1 , FERONIA (FER), and HERCULES1 (HERK1) sense structural defects in the cell wall, regulate cell expansion, and are integrated into the brassinosteroid signaling pathway (H√©maty et al. 2007; Tang et al. 2008; Guo et al. 2009). (Medscan)
MYB26	AT3G13890	cell expansion	Regulation	10.1104/pp.113.227769;10.1104/pp.17.00719	Immediately after MYB26 expression, other genes directly linked to secondary thickening are expressed, implying that MYB26 acts upstream of secondary thickening via the regulation of genes such as the NAC domain genes NST1 and NST2 and may direct cell expansion and the change of cell competence toward secondary thickening, rather than directly inducing the expression of genes in the secondary thi…
NAP	AT1G69490	cell expansion	Regulation	10.1016/S0092-8674(00)80902-2;10.1016/S0092-8674(00)80902-2;10.1016/S0092-8674(00)80902-2;10.1016/S0168-9452(99)00105-3;10.1016/j.tplants.2008.05.006;10.1016/j.scienta.2013.11.005;10.1007/s00299-019-02371-8;10.1007/s11033-011-0911-2	In addition, the Arabidopsis NAP gene regulates cell division and cell expansion in flower organs (Sablowski and Meyerowitz, 1998) and the AtNAC1 gene mediates auxin signaling to promote lateral root development (Xie et al., 2000). (Medscan);NAP (for NAC-LIKE, ACTIVATED BY AP3/PISTILLATA), a gene that is involved in the transition between the cell division and cell expansion phases during the gro…
PLDALPHA1	AT3G15730	cell expansion	Regulation	10.1016/j.pbi.2006.07.011	Here we report that PLD and phosphatidic acid have a role in the process of polarised plant cell expansion as represented by pollen tube growth. (Medscan);In plants, PLD has been proposed to play a role in vesicular trafficking during polar cell-expansion in root hairs [ ] and in pollen tubes [ ]. (Medscan)
SCD1	AT1G49040	cell expansion	Regulation	12874123	More severe scd1 T-DNA insertion alleles (scd1-2 and scd1-3) markedly affect polar cell expansion, most notably in trichomes and root hairs. (Medscan)
WAK2	AT1G21270	cell expansion	Regulation	10.1104/pp.17.01279;10.1186/s12864-019-5481-z	Arabidopsis WAK1 and WAK2 can bind to pectin and oligogalactu-ronides and may play a role in the remodeling of primary cell walls during cell expansion and in response to environmental factors (Decreux and Messiaen, 2005; Kohorn et al., 2009; Kohorn, 2016). (Medscan);WAK2 binding to native pectins on the cell wall is required for cell expansion during development, while its binding to pectin frag…
XTH8	AT1G11545	cell expansion	Regulation	20007967	Also, XTH8 and XTH31 genes may be responsible for reduced leaf cell expansion. (Medscan)
AP2	AT4G36920	cell fate	Regulation	10.1104/pp.113.216044;10.1104/pp.113.231100;10.1104/pp.17.00310;10.1111/nph.14151;10.1242/dev.024273;10.1104/pp.20.00743	Genes Dev 12: 1145‚Äì1154 Chuck G, Meeley R, Hake S (2008) Floral meristem initiation and meristem cell fate are regulated by the maize AP2 genes ids1 and sid1. (Medscan);Science 303: 2022‚Äì2025 Chuck G, Meeley R, Hake S (2008) Floral meristem initiation and meristem cell fate are regulated by the maize APETALA2 genes ids1 and sid1. (Medscan);Genes Dev 12: 1145‚Äì1154 Chuck G, Meeley R, Hake S (…
CLF	AT2G23380	cell fate	Regulation	10.1104/pp.112.208942;10.1111/nph.14151	The chromatin-remodeling factor PICKLE and the PcG protein CURLY LEAF antagonistically determine root meristem activity by controlling the expression of stem cell fate genes (Aichinger et al., 2011). (Medscan);Many genes, such as AGAMOUS , CRABS CLAW (CRC), KNUCKLES (KNU), ULTRAPETALA1 (ULT1), CURLY LEAF (CLF), AUXIN RESPONSE FACTOR3 (ARF3), POWERDRESS and MICRORNA172d (MIR172d), promote the term…
FER	AT3G51550	cell growth	Regulation	10.1073/pnas.1608449113;10.1073/pnas.1608449113;10.1016/j.pbi.2011.09.001;10.1093/mp/ssu031;10.1093/mp/ssu031;10.1104/pp.16.00667;10.1146/annurev-arplant-042817-040557;10.1146/annurev-arplant-042817-040557;10.1371/journal.pbio.200634010.1371/journal.pbio.2006340;10.1371/journal.pbio.2006340;10.1371/journal.pbio.2006340;10.1093/jxb/erz54110.1093/jxb/erz541;10.3390/ijms21051743;10.1007/s00344-019-0…	However, FER can also promote cell growth through integrating different hormone signaling pathways (14, 15). (Medscan);rapid alkalinization factor-FER pathway inhibits AHA2 activity to inhibit cell growth, and through activation of the guanine nucleotide exchange factor 1/4/10-10-Rho of Plant 11 pathway, rapid alkalinization factor-FER activates ABI2 phosphatase, thereby inhibiting abscisic acid …
MAP65-1	AT5G55230	cell growth	Regulation	10.1016/j.plantsci.2016.05.020;10.1104/pp.16.00426;10.1104/pp.16.01602;10.1104/pp.16.01743;10.1104/pp.17.01329;10.1104/pp.17.01112	Examples of proteins that affect microtubules included katanin 1 involved in microtubule disassembly , TORTIFOLIA 2 a tubulin mutant showing altered cell torsions , KIESEL a tubulin folding cofactor , as well as microtubule-associated proteins 65-1 important to axial cell growth and MAP70-1 involved in defining location of cell wall thickening . (Medscan);Nat Commun 5: 3767 Lucas JR, Courtney S, …
AKT1	AT2G26650	cell ion homeostasis	Regulation	10.1093/mp/sst116	The protein kinase CIPK23 regulates the activity of a major K+-transporter (Arabidopsis K+-transporter 1; AKT1) that is involved in controlling cellular ion homeostasis, while PGIP1 may play a role in stabilizing the cell wall. (Medscan)
NAP	AT1G69490	cell morphogenesis	Regulation	10.1104/pp.104.053173;10.1104/pp.113.217422;10.1007/s11103-020-01013-y	Arabidopsis NAP and PIR regulate actin-based cell morphogenesis and multiple developmental processes. (Medscan);Arabidopsis NAP and PIR regulate actin-based cell morphogenesis and multiple developmental processes. (Medscan);Plant Physiol 132: 2034‚Äì2044 Li Y, Sorefan K, Hemmann G, Bevan MW (2004) Arabidopsis NAP and PIR regulate actin-based cell morphogenesis and multiple developmental processes…
MAP65-1	AT5G55230	cell organization and biogenesis	Regulation	10.1007/978-1-4939-2648-0_1	CDKA;1 interacts with 24 cyclin proteins [ 90] and phosphorylates to date 12 proteins of heterogenic function, among them cell cycle regulators like CYCD6;1 and KRP1, the cell organization protein MAP65-1, and different transcription factors [ 91‚Äì 95]. (Medscan)
ARA7	AT4G19640	cell plate formation	Regulation	17999644	More recently, over-expression of a dominant negative form of RABF2b in Arabidopsis roots was reported to inhibit endocytosis and normal cell plate formation ( Dhonukshe et al. , 2006 ). (Medscan)
NAP	AT1G69490	cell polarity	Regulation	15516496;15516496	Reduced cell polarity in ARP2/3 mutants has been proposed to underlie these changes in trichome cell shape, suggesting that cell polarity may be altered in the Atnap and Atpir mutants. (Medscan);Reduced cell polarity in ARP2/3 mutants has been proposed to underlie these changes in trichome cell shape, suggesting that cell polarity may be altered in the Atnap and Atpir mutants. GLOSSARY{999999="At…
AP2	AT4G36920	cell proliferation	Regulation	10.1242/dev.036673;10.1186/1471-2229-13-2;10.1007/s00497-009-0116-1;10.1007/s00497-009-0116-1;10.1186/1471-2229-13-2;10.1242/dev.036673	Furthermore, we show that AP2 can cause striking organ proliferation defects that are not limited to the center of the floral meristem, where its antagonist AGAMOUS is required for terminating stem cell proliferation. (Medscan);In addition, ectopic expression of AINTEGUMENTA (ANT), encoding an AP2-class transcription factor involved in the control of cell division and organ initiation [50-57], re…
CLE45	AT1G69588	cell proliferation	Regulation	10.1073/pnas.1222314110;10.1073/pnas.122231411010.1073/pnas.1222314110	Induction of BAM3 expression upon CLE45 application, ectopic overexpression of BAM3 in brevis radix root meristems, and laser ablation experiments suggest that intertwined regulatory activity of BRX, BAM3, and CLE45 could be involved in the proper transition of protophloem cells from proliferation to differentiation, thereby impinging on postembryonic growth capacity of the root meristem. (Medsca…
DL3795W	AT4G15510	cell proliferation	Regulation	10.1038/s41467-020-15603-310.1038/s41467-020-15603-3;10.1038/s41467-020-15603-3	Disruption of KIX8/9 and PPD1/2 causes large seeds due to increased cell proliferation and cell elongation in the integuments. (Custom);Disruption of KIX8/9 and PPD1/2 causes large seeds due to increased cell proliferation and cell elongation in the integuments. (Custom)
MAP65-1	AT5G55230	cell proliferation	Regulation	10.1007/s00299-013-1486-2;10.1104/pp.114.238477;10.1111/j.1365-313X.2012.05002.x10.1111/j.1365-313X.2012.05002.x;10.1111/j.1365-313X.2012.05002.x10.1111/j.1365-313X.2012.05002.x;10.1007/s00709-016-1055-y	This study presents that MAP65-1 and MAP65-2 play important roles in root growth by promoting cell proliferation and axial extension (Lucas et al. 2011). (Medscan);3389/fpls.2013.00006 Lucas JR, Shaw SL (2012) MAP65-1 and MAP65-2 promote cell proliferation and axial growth in Arabidopsis roots. (Medscan);MAP65-1 and MAP65-2 promote cell proliferation and axial growth in Arabidopsis roots. (Medsca…
RPM1	AT3G07040	cell proliferation	Regulation	10.1104/pp.114.246736	RPM1, a coiled coil/nucleotide-binding site/Leu-rich repeat protein, recognizes AvrRpm1 and activates hypersensitive cell death response to inhibit pathogen proliferation (Gao et al., 2011). (Medscan)
TOP6B	AT3G20780	cell proliferation	Regulation	12401176	A T-DNA insertion in AtTOP6B results in deficient cell proliferation; plants stop growing at the rosette stage, have small crinkled leaves, and die about 4 weeks after germination. (Medscan)
FER	AT3G51550	cell recognition	Regulation	10.1073/pnas.081234610610.1073/pnas.0812346106	Two of the receptor-like kinases, FERONIA (FER) and THESEUS1 (THE1) have been previously found to inhibit cell elongation during pollen tube/synergid cell recognition and in sensing cell wall integrity after damage, respectively. (Medscan)
RPP13	AT3G46530	cell recognition	Regulation	18198274	The results indicate that amino acids between positions 382-729 of RPP13Nd are required for Arabidopsis thaliana recognized 13Emco5 recognition and cell death induction. (Medscan)
MYB26	AT3G13890	cell wall biogenesis	Regulation	10.1186/1471-2164-15-1030;10.1186/1471-2164-15-1030	The Arabidopsis MYB26 protein was described to be involved in anther dehiscence, response to gibberellin stimulus and secondary cell wall biogenesis. (Medscan);The Arabidopsis MYB26 protein was described to be involved in anther dehiscence, response to gibberellin stimulus and secondary cell wall biogenesis. (Medscan)
POM1	AT1G05850	cell wall biogenesis	Regulation	10.3389/fpls.2019.0060010.3389/fpls.2019.00600	Map-based cloning of RET9 revealed an amino acid substitution in CHITINASE LIKE1 (CTL1), which is required for cell wall biogenesis and stress resistance in Arabidopsis. (Medscan)
CTL2	AT3G16920	cell wall biosynthesis	Regulation	10.1016/j.jplph.2009.12.001;10.1016/j.jplph.2009.12.001	These findings provide unequivocal evidence that the activity of the AtCTL2 gene is also involved in cell-wall biosynthesis in Arabidopsis. (Medscan);These findings suggest that AtCTL2 is required for proper cell wall biosynthesis in etiolated seedlings of Arabidopsis. (Medscan)
AP2	AT4G36920	cell wall modification	Regulation	10.1186/s12864-020-06972-6	To summarize, resistance was linked to suppression of photosynthesis and sugar metabolism and induction of the salicylic acid pathway, while susceptibility was linked to downregulation of plant defenses and upregu-lation of the ethylene pathway and APETALA2/ ethylene response factor transcription factors as well as genes involved in cell wall modification. GLOSSARY{4999998={Member=1223412} 499999…
FER	AT3G51550	cell wall modification	Regulation	10.1016/j.molp.2020.08.014	First, FER regulates cell expansion and cell wall modification by elevating the apoplastic pH ( ), and our results suggest that nematode RALF-likes induce alkalinization in a FER-dependent manner, which may modify plant cell walls and thereby facilitate parasitism. (Custom)
CTL2	AT3G16920	cellulose biosynthesis	Regulation	10.1104/pp.19.00615	Furthermore, the CTL1 protein and its homolog CTL2 were found to be functionally equivalent, affecting cellulose biosynthesis, and played a key role in establishing interaction between cellulose microfibrils and hemicelluloses (S√°nchez-Rodr√≠guez et al., 2012). (Custom)
EFR	AT5G20480	cellulose biosynthesis	Regulation	10.1104/pp.113.215509;10.1104/pp.113.21550910.1104/pp.113.215509	We have identified a mutant in the oligosaccharyltransferase3/6 gene that causes overall underglycosylation of proteins and affects the biogenesis of the receptor kinase EF-TU RECEPTOR involved in innate immunity and the endo-b-1,4-glucanase KORRIGAN1 required for cellulose biosynthesis. (Medscan);We have identified a mutant in the oligosaccharyltransferase3/6 gene that causes overall underglycos…
FER	AT3G51550	cellulose biosynthesis	Regulation	10.1016/j.pbi.2008.02.008	They may be secreted or cell wall components that are produced in cells in which cellulose deposition is inhibited for THE1, in growing pollen tubes for FER or in petal epidermal cells before conical outgrowth for AmRLK. (Medscan)
MYB26	AT3G13890	cellulose biosynthesis	Regulation	10.1016/j.plantsci.2004.07.033	However, AtMyb26 gene has been recently reported to play a role in the lignin and cellulose deposition of endothecium cell walls of anther . (Medscan)
POM1	AT1G05850	cellulose biosynthesis	Regulation	10.1104/pp.19.00615	ELP1, which belongs to glycoside hydrolase19 family chitinases but is lacking a catalytic acid moiety, is thought to be involved in cellulose biosynthesis in Arabidopsis (Zhong et al., 2002[Go]). (Medscan);Furthermore, the CTL1 protein and its homolog CTL2 were found to be functionally equivalent, affecting cellulose biosynthesis, and played a key role in establishing interaction between cellulos…
MHJ24.10	AT5G64120	chlorophyll content	Regulation	10.1016/j.cropro.2018.02.018	However, seedlings artificially inoculated with G. boninense PER 71 showed a gradual reduction in growth rate and chlorophyll content from the third month onwards. (Medscan)
PLDALPHA1	AT3G15730	chloroplast organization and biogenesis	Regulation	10.3389/fpls.2019.00089;10.3389/fpls.2019.00089	Taking together, PLDŒ±1 appears as a protein integrating cytosolic and plastidic protein translations, plastid protein degradation, and protein import into chloroplast in order to regulate chloroplast biogenesis in Arabidopsis. (Medscan);Therefore, PLDŒ±1 seems to integrate regulation of these processes in order to control chloroplast biogenesis. (Medscan)
TTN8	AT3G54670	chromatin remodeling	Regulation	15972315;16176934	Cohesin SMC1 beta is required for meiotic chromosome dynamics, sister chromatid cohesion and DNA recombination. (Medscan);Cohesin SMC1 beta is required for meiotic chromosome dynamics, sister chromatid cohesion and DNA recombination. (Medscan)
VIP5	AT1G61040	chromatin remodeling	Regulation	10.1105/tpc.16.00568	Both SPT5 and VIP5 were observed to bind across FLC and were required for the transcription and chromatin modification of FLC (Figures 8C to 8G), suggesting that SPT5 and VIP5 regulate FLC directly. (Medscan)
VRN1	AT3G18990	chromatin silencing	Regulation	10.1073/pnas.0507427103	This association did not depend on vernalization or VRN2 function and was maintained during mitosis but was lost in meiotic chromosomes, suggesting that VRN1 may contribute to chromatin silencing that is not meiotically stable. chromatin | mitosis | vernalization | flowering | meiosis Many plants require prolonged cold before they will flower, as a mechanism to ensure that they flower in spring. …
COL1	AT5G15850	circadian rhythm	Regulation	10.1371/journal.pone.0045448;10.1007/s11103-013-0135-z;10.1371/journal.pone.0179038;10.1371/journal.pone.0045448;10.1093/jxb/ers376;10.1007/s00344-018-9878-8	In contrast, COL1 and COL2 show expression peaks at dawn, lack the evening shoulder, and affect circadian rhythms but not flowering (Ledger et al., 2001[Go]). (Medscan);Although COL1 and COL2 are under control of a circadian clock, with a peak in transcript levels at dawn, constitutive expression of COL1 or COL2 did not cause early-or late-flowering phenotypes in Arabidopsis [23], indicating that…
PLDALPHA1	AT3G15730	circadian rhythm	Regulation	10.3389/fpls.2012.00049	Taken together, Experiments 1 and 2 provide a hint, but do not clearly indicate, that phospholipase DŒ±1 may be contributing to higher levels of total phosphatidic acid in the dark period of the diurnal cycle. (Medscan)
SKIP	AT1G77180	circadian rhythm	Regulation	10.4161/psb.23014;10.1007/s00299-013-1540-0;10.1105/tpc.112.104828	Mutations in AtSKIP and SPLICEOSOMAL TIMEKEEPER LOCUS1 increase the period length of the circadian clock. (Medscan);AtSKIP functions as a component of the spliceosome-linking alternative splicing and the circadian clock in Arabidopsis (Wang et al. 2012; Zhang et al. 2012). (Medscan);More recently, PROTEIN ARGININE METHYL TRANSFERASE5 and SKIP have been shown to modulate the Arabidopsis circadian …
TZP	AT5G43630	circadian rhythm	Regulation	10.1105/tpc.18.00302	TZP gene expression is under the control of the circadian clock, with a peak at dawn, and most misex-pressed genes in TZP overexpression lines similarly show peak expression at dawn (Loudet et al., 2008). (Medscan)
ARA7	AT4G19640	clathrin-mediated endocytosis	Regulation	10.1105/tpc.113.110452	Phosphorylated PINs are recycled from the apical membrane by clathrin-dependent endocytosis controlled by the ARA7 GTPase and brefeldin-insensitive GNOM-LIKE1 proteins and their regulatory partners (reviewed in L√∂fke et al., 2013). (Medscan)
PLDALPHA1	AT3G15730	clathrin-mediated endocytosis	Regulation	10.3389/fpls.2018.00371	Furthermore, phospholipase DŒ±1 coimmunoprecipitates with Arabidopsis AP-2 complex and clathrin (Yamaoka et al., ), indicating that phospholipase DŒ±1 contributes to clathrin-mediated endocytosis. (Medscan)
AP2	AT4G36920	cold acclimation	Regulation	10.1007/s00438-015-1161-0	Among them, the ERF and DREB subfamilies were more responsive to low temperatures than the AP2 subfamily, which may play an important role in the cold response in B. napus. (Medscan)
NAP	AT1G69490	cold acclimation	Regulation	10.1111/j.1365-3040.2006.01615.x	Cold acclimation involved up-regulation of transcripts of flavanone 3-hydroxylase (F3H) and pseudo response regulator 9 (PRR9) and down-regulation of growth-associated transcription factors NAP and AP2domain containing RAP2.3. (Medscan)
PLDALPHA1	AT3G15730	cold acclimation	Regulation	10.1016/j.tplants.2005.06.002	We suggest that reduction in PLDŒ±1 expression and decrease in the hydrolysis of phosphatidylcholine to phosphatidic acid likely enhances membrane stability in the acbp1 mutant plants, resulting in enhanced cold acclimation and freezing tolerance. (Medscan);However, silencing phospholipase DŒ± 1 did affect freezing responses (-8¬∞C). (Medscan)
VRN1	AT3G18990	cold acclimation	Regulation	10.1104/pp.19.01195;10.1104/pp.19.01195;10.1104/pp.19.01195;10.1104/pp.19.01195	According to this model, VRN1 acts in a low-temperature response pathway, FLOWERING LOCUS T gene1 acts in a daylength response pathway, and VRN2 integrates the low-temperature and daylength responses. (Medscan);VRN1 may hence play a fundamental role in cold adaptation in temperate cereals. (Custom);As the VRN1 overexpressors failed to develop a freezing-tolerant plant structure normally induced b…
AP2	AT4G36920	cold tolerance	Regulation	10.1007/s00438-015-1161-0	At different time points, APETALA2/ethylene response factor TFs showed a dynamic regulation of cold resistance. (Medscan)
VRN1	AT3G18990	cold tolerance	Regulation	10.1104/pp.17.01311	Studies have shown that increased VRN1 levels resulted in the down-regulation of -C-REPEAT-BINDING FACTORS and -COLD REGULATED gene expression, while deletion of VRN1 led to increased cold tolerance (Seo et al., 2009; Dhillon et al., 2010; Alonso-Peral et al., 2011). (Medscan)
FER	AT3G51550	coronatine pathway	Regulation	30270181	Here, we show that the receptor kinase FERONIA (FER) functions to inhibit jasmonic acid and Coronatine signaling by phosphorylating and destabilizing MYC2, thereby positively regulating immunity. GLOSSARY{4999999={Member=1254630}} (Medscan)
CER1	AT1G02205	cuticle development	Regulation	10.1104/pp.18.01075	CER1 and CER3 are expressed throughout flower development and contribute to cuticle formation of the different floral organs (Kurata et al., 2003; Bourdenx et al., 2011). (Medscan)
KCS10	AT2G26250	cuticle development	Regulation	10.1186/s12870-019-1938-0	When CFL1 or CFLAP2 is overexpressed, the expression of BODYGUARD and FIDDLEHEAD are negatively regulated to decrease cuticle density, leading to defective cuticle development, which affects the differentiation of epidermal cells and changes the status of epidermal cells [43]. (Medscan)
ECA1	AT1G07810	cytokinesis	Regulation	10.1016/j.molp.2018.01.001	Of these two proteins, AtECA1 is thought to play a role in endocytosis at the cell plate during cytokinesis. (Medscan)
MAP65-1	AT5G55230	cytokinesis	Regulation	10.1104/pp.16.01602;10.1104/pp.16.01602;10.1104/pp.16.0160210.1104/pp.16.01602	An identified function of this kinesin-mitogen-activated protein kinase alliance is to downregulate Nt MAP65-1's microtubule-bundling activity by phosphorylation, which is required for the timely execution of cytokinesis in tobacco cells (Sasabe et al., 2006[Go]). (Medscan);Here we provide biochemical, genetic, and cell biological evidence that the microtubule-bundling protein MAP65-1‚Äîa member …
SCD1	AT1G49040	cytokinesis	Regulation	10.1093/jxb/ert222	ANGUSTIFOLIA localizes to punctate structures around the Golgi apparatus ( ) and is thought to regulate Golgi-related processes ( ), whereas STOMATAL CYTOKINESIS-DEFECTIVE 1 (SCD1) regulates cytokinesis ( ; ). (Medscan);SCD1 is required for cytokinesis and polarized cell expansion in Arabidopsis thaliana [corrected]. (Medscan);Bednarek SCD1 is required for cell cytokinesis and polarized cell expa…
AP2	AT4G36920	cytokinin pathway	Regulation	10.1104/pp.20.00800	Our Gene Ontology analysis indicates that the negative regulation of cytokinins signaling was repressed by AP2 induction. GLOSSARY{4999999={Member=1810339}} (Custom)
HYL1	AT1G09700	de-etiolation	Regulation	10.1105/tpc.114.126722	The light hypersensitivity in these mutants implied that HYPONASTIC LEAVES1, HST, and HEN1 function as negative regulators in the deetiolation process in Arabidopsis. (Medscan)
AP2	AT4G36920	dedifferentiation	Regulation	10.1104/pp.113.214049	Trends Plant Sci 8: 534‚Äì540 Iwase A, Mitsuda N, Koyama T, Hiratsu K, Kojima M, Arai T, Inoue Y, Seki M, Sakakibara H, Sugimoto K, et al (2011) The APETALA2/ETHYLENE RESPONSE FACTOR transcription factor WOUND-INDUCED DEDIFFERENTIATION1 controls cell dedifferentiation in Arabidopsis. (Medscan)
AP2	AT4G36920	defense response	Regulation	10.3389/fpls.2015.0051710.3389/fpls.2015.00517;10.3389/fpls.2015.00517	Forty eight Transcription factor genes were differentially expressed in the resistant genotypes compared to the susceptible one in response to E. pisi infection, including pathogenesis-related transcriptional factors, AP2/EREBP (APETALA2/ETHYLENE-RESPONSIVE ELEMENT BINDING FACTORS), WRKY (highly conserved WRKYGQK amino-acid sequence), MYB (Myeloblastoma), homeodomain and zinc finger C2C2 (CYS2-CY…
AT3G14460	AT3G14460	defense response	Regulation	10.1186/s12870-020-02742-4	Based on GO biological processes classification, At3g14460 protein is activated in the nucleus and functionally involved in defense response to fungi by binding ADP, ATP and adenylate cyclase activity. (Custom)
CRK10	AT4G23180	defense response	Regulation	10.1007/s41348-021-00457-8	For example, cysteine-rich‚Äìreceptor-like kinase (CRK10) is a downstream component of OsNPR1-mediated immune defense response, and its mutation in OsNPR1-overexpressing transgenic plants can abolish OsNPR1-mediated immune defense response (Chern et al. 2016). (Custom)
EFR	AT5G20480	defense response	Regulation	10.1016/j.febslet.2011.04.043;10.1093/mp/ssq017;10.1007/978-1-4939-6859-6_6;10.1104/pp.112.212431;10.1371/journal.pone.0077378;10.1371/journal.ppat.1004809;10.1007/s11738-018-2627-6;10.1371/journal.pone.0077378;10.1371/journal.ppat.1000301;10.1371/journal.ppat.1004809;10.1186/s12870-018-1395-1;10.3390/ijms21051722	These results indicate that the EFR kinase domain activates defense responses efficient against all these pathogens and that activation of the WAK1 ectodomain occurs during infection with these pathogens. (Medscan);The N-acetylated peptide elf18 comprising the first 18 amino acids of EF-Tu is fully active as an elicitor in EFR-controlled defense responses in Arabidopsis plants ( ). (Medscan);EMBO…
EFR	AT5G20480	defense response	Regulation	10.1007/978-1-4939-6859-6_6;10.1016/j.febslet.2011.04.043;10.1016/j.tplants.2013.10.003;10.1093/mp/ssq017;10.1104/pp.112.212431;10.1371/journal.pone.0077378;10.1371/journal.ppat.1004809;10.1007/s11738-018-2627-6;10.1371/journal.pone.0077378;10.1371/journal.ppat.1000301;10.1371/journal.ppat.1004809;10.1186/s12870-018-1395-1;10.1111/pbi.13629	EMBO J 28: 3439‚Äì3449 10. von Numers N, Survila M, Aalto M, Batoux M, Heino P, Palva ET et al (2010) Requirement of a homolog of glucosidease II beta-subunit for EFR-mediated defense signaling in Arabidopsis thaliana. (Medscan);These results indicate that the EFR kinase domain activates defense responses efficient against all these pathogens and that activation of the WAK1 ectodomain occurs duri…
F19I3.16	AT2G34930	defense response	Regulation	10.1371/journal.pone.0038250;10.1371/journal.pone.0038250	AT2G34930 in orthologue group5_134835 is known as a disease-resistance family protein and is involved in a defence response to fungus and signal transduction (TAIR, www. arabidopsis.org/servlets/TairObject?id = 32293&type = locus). (Medscan);AT2G34930 in orthologue group5_134835 is known as a disease-resistance family protein and is involved in a defence response to fungus and signal transduction…
F25P12.99	AT1G56560	defense response	Regulation	10.1007/s00425-016-2530-6	The Arabidopsis A/N-InvA and A/N-InvG are involved in oxidative stress defense responses in plants (Xiang et al. 2011). (Medscan)
FER	AT3G51550	defense response	Regulation	10.1016/j.pbi.2011.09.001;10.1007/s00425-013-2024-8;10.1104/pp.17.01277;10.1186/s12870-019-2223-y	Therefore, FER could serve as a sensor of cell wall changes induced by plant cell-powdery mildew interaction and in turn trigger downstream defense responses in the host cell. (Medscan);Therefore, FeRONIA could serve as a sensor of cell wall changes in plant induced by pathogen and in turn trigger downstream defense responses in the host cell. (Medscan);However, transient expression of the parent…
PEPR1	AT1G73080	defense response	Regulation	10.1093/mp/ssr008;10.1186/1471-2164-14-318;10.1371/journal.pone.0142255;10.1094/MPMI-07-18-0195-FI;10.1007/s11738-019-2819-8;10.1186/1471-2164-14-318;10.1371/journal.pone.0132176;10.1105/tpc.109.068874	Therefore, it was proposed that through perception of AtPeps peptide, PEPR1 and PEPR2 contribute to defense responses in Arabidopsis ( ). (Medscan);Subgroups XI-a and XI-b were represented with Arabidopsis Leucine-rich repeat receptor-like kinases with important roles in organ morphogenesis, cell fate specification and vascular development such as CLV1 and Phloem Intercalated with Xylem (PXY) , w…
RPM1	AT3G07040	defense response	Regulation	10.1016/j.cell.2009.02.036;10.1016/S1097-2765(03)00072-8;10.1016/S1097-2765(03)00072-8;10.1016/j.pbi.2004.05.009;10.1016/j.gene.2014.12.043;10.1371/journal.ppat.1003235;10.1094/MPMI-02-13-0044-R;10.1094/MPMI-02-13-0044-R;10.1094/MPMI-02-13-0044-R;10.1094/MPMI-02-13-0044-R;10.3389/fpls.2016.01717;10.1371/journal.pgen.1005584;10.1371/journal.ppat.1003235;10.1038/srep43861;10.1007/s00299-016-1932-z;…	Since RPM1-mediated defense responses are only partially NDR1-dependent and known to also involve EDS1 ( ), we speculated that autophagy might be induced via EDS1 upon infection with pv. tomato DC3000 ( AvrRpm1). (Medscan);RPM1-mediated defense response was dependent on RIN4. (Medscan);Since RPM1 is also a membrane protein, these results complement the model where RPM1 and RPS2 monitor RIN4 statu…
RPM1	AT3G07040	defense response	Regulation	10.1016/j.cell.2009.02.036;10.1016/S1097-2765(03)00072-8;10.1016/S1097-2765(03)00072-8;10.1016/j.pbi.2004.05.009;10.1016/j.gene.2014.12.043;10.1016/j.pbi.2014.04.004;10.1371/journal.ppat.1003235;10.1094/MPMI-02-13-0044-R;10.1094/MPMI-02-13-0044-R;10.1094/MPMI-02-13-0044-R;10.1094/MPMI-02-13-0044-R;10.3389/fpls.2016.01717;10.1371/journal.pgen.1005584;10.1371/journal.ppat.1003235;10.1038/srep43861	The similarities between the early RPM1-dependent systemic response and innate defense responses in infected tissue are illustrated in Table 1 and Fig. 2. (Medscan);During activation of defense mediated by AvrB/AvrRPM1-RPM1 and AvrRpt2-RPS2, the phosphorylation or elimination of a third protein, RIN4, is essential (Mackey et al., 2002[Go]; Axtell and Staskawicz, 2003[Go]). (Medscan);No substantia…
RPP13	AT3G46530	defense response	Regulation	10.1074/jbc.M111.225086	Growth was also reduced 1,000-fold on Col-5:RPP13Nd plants carrying the ndr1/eds1 mutations, confirming that the defense response triggered by RPP13 is NDR1- and EDS1-independent (Fig. 1 D and E). (Medscan);Hence, RPP13Nd is able to induce a defense response in the presence of Arabidopsis thaliana recognized 13Emco5 that is effective against the viral pathogen Turnip mosaic virus. (Medscan);In ad…
TPR1	AT1G80490	defense response	Regulation	10.1073/pnas.1002828107;10.1016/j.molp.2018.12.002;10.1073/pnas.1002828107;10.1073/pnas.1002828107;10.1371/journal.ppat.1004312	To test whether TPR1 and TPL function redundantly in defense signaling, we constructed snc1-tpl double-mutant and snc1-tpr1-tpl triple-mutant lines. (Medscan);To test whether TPR1 and TPL function redundantly in defense signaling, we constructed snc1-tpl double-mutant and snc1-tpr1-tpl triple-mutant lines. (Medscan);A remaining question is how the mutation in snc1 activates TPR1-dependent defense…
AP2	AT4G36920	dehiscence	Regulation	10.1105/tpc.112.103283	thaliana transcription factor APETALA2 (AP2) and its tomato (Solanum lycopersicum) ortholog AP2a, for example, are both involved in fruit development, but At-AP2 regulates dehiscence zone development in the dry silique (Ripoll et al., 2011), whereas Sl-AP2a influences fleshy fruit ripening via regulation of ethylene biosynthesis and signaling (Chung et al., 2010; Karlova et al., 2011). (Medscan)
MYB26	AT3G13890	dehiscence	Regulation	10.1105/tpc.106.046391	The Arabidopsis thaliana MYB26/MALE STERILE35 (MS35) gene is critical for the development of secondary thickening in the anther endothecium and subsequent dehiscence. (Medscan);The Arabidopsis thaliana MYB26/MALE STERILE35 (MS35) gene is critical for the development of secondary thickening in the anther endothecium and subsequent dehiscence. (Medscan);ABSTRACT TOP ABSTRACT INTRODUCTION RESULTS DI…
GSTU7	AT2G29420	detoxification (process)	Regulation	10.1371/journal.pone.0195398	TGA2, TGA5 and TGA6 display partial redundancy: detoxification genes like CYP81D11 and GST25, which are induced after Reactive electrophile species and reactive oxygen species stress, are regulated by different combinations of TGA factors [ ]. (Medscan)
NAP	AT1G69490	detoxification (process)	Regulation	10.1016/j.envint.2004.10.011	But, according to our knowledge, none of the other ABC protein subfamilies (ATH, WBC, GCN and NAP) have been reported yet to be involved in specific heavy metal transport or detoxification in plants. (Medscan)
AP2	AT4G36920	developmental process	Regulation	10.3390/ijms19051465;10.1016/j.gene.2005.08.009;10.4238/2013.May.13.1;10.3389/fpls.2017.00181;10.3389/fpls.2015.01247;10.4137/EBO.S9369;10.1093/jxb/err168;10.3389/fpls.2016.01191;10.1534/genetics.117.300625;10.1093/jxb/ery423;10.1016/j.plantsci.2013.10.01010.1016/j.plantsci.2013.10.010;10.1016/j.jplph.2012.02.01810.1016/j.jplph.2012.02.018;10.1104/pp.113.231183	AP2 family proteins mainly participate in the regulation of developmental processes, e.g., flower and embryo development [5]. (Medscan);One of the large and diverse families of transcription factors in Arabidopsis is the APETALA2 (AP2)/ERBP family involved in many different developmental processes and environmental response events (Riechmann and Meyerowitz, 1998[Go]). (Medscan);AP2 is involved in…
CSN5A	AT1G22920	developmental process	Regulation	17307927;17307927	In agreement with their different expression levels (Figure 1F), we have shown that lack of CSN5B does not cause any obvious defects in all conditions tested, whereas loss of CSN5A triggers pleiotropic defects in multiple developmental processes at all stages (Figure 2; see Supplemental Figure 1 online). (Medscan);In agreement with their different expression levels ( Figure 1F ), we have shown th…
CTL2	AT3G16920	developmental process	Regulation	10.1016/j.jplph.2009.12.001	Although a T-DNA insertion into the AtCTL2 gene was shown to have little effect on normal development under normal conditions and on tolerance to abiotic stresses, atctl2-1 and atctl2-2 mutant dark-grown seedlings exhibited an increase in lignin accumulation. (Medscan)
EFR	AT5G20480	developmental process	Regulation	10.1093/jxb/ers138	The five LRR-RLKs present in the region of interest (LOC_Os04g15560, LOC_Os04g15650, LOC_Os04g15660, Bradi5g03960, and Bradi04000) cluster to the leucine-rich repeat XII clade, comprising members involved in pathogen response such as XA21, FLS2, and EFR ( ), and not to the LRRX clade involved in developmental processes such as brassinosteroid signalling and vascular differentiation. (Medscan)
FER	AT3G51550	developmental process	Regulation	10.1073/pnas.1614468114	A previous study reported that LLG1 functions as a coreceptor of FER to regulate FER-mediated growth and developmental processes (29). (Medscan)
HYL1	AT1G09700	developmental process	Regulation	10.1016/j.pbi.2004.07.011;10.1093/jxb/err465	In addition to DCL1, HYPONASTIC LEAVES1 ( HYL1) and HUA ENHANCER1 are required for MicroRNA accumulation and normal development in Arabidopsis. (Medscan);It would be interesting to explore whether these genes were involved in HYL1-regulated developmental processes. (Medscan)
NAP	AT1G69490	developmental process	Regulation	10.1104/pp.104.053173;10.1186/s12870-015-0622-2;10.1104/pp.113.217422;10.1007/s11103-020-01013-y	Arabidopsis NAP and PIR regulate actin-based cell morphogenesis and multiple developmental processes. (Medscan);Arabidopsis NAP and PIR regulate actin-based cell morphogenesis and multiple developmental processes. (Medscan);In Arabidopsis, the NAC domain containing protein NAP gene has been reported to be involved in multiple developmental processes, from the establishment of flower meristem iden…
RPM1	AT3G07040	developmental process	Regulation	10.1007/s00425-020-03527-7	Further studies revealed that RPM1-interacting protein 4 interacts with another effector protein, i.e., AvrRpm1, and is required for the RPM1-induced hypersensitivity response , RPM1-dependent inhibition of bacterial growth and normal development of Arabidopsis (Mackey et al. 2002). (Custom)
AP2	AT4G36920	disease resistance	Regulation	10.1016/j.pbi.2004.04.007	As a first step in a molecular phylogenetic analysis of the regulation of disease resistance by AP2 domain TFs, we have mapped our own unpublished and published data concerning roles of these genes in disease resistance onto the ethylene response factor phylogeny ( ). (Medscan);These studies showed that multiple APETALA2/ethylene response factor genes, including both activator and repressor types…
AT3G14460	AT3G14460	disease resistance	Regulation	10.1007/s10681-016-1712-4	‚Äì ‚Äì ‚Äì ‚Äì Wall-associated receptor kinase 2-like Putative disease resistance protein At3g14460-like Choline/ethanolaminephosphotransferase 1-like (Medscan)
RPM1	AT3G07040	disease resistance	Regulation	10.1073/pnas.1708288114;10.1016/S0092-8674(03)00036-9;10.1016/S0092-8674(03)00036-9;10.1016/S0092-8674(03)00040-0;10.1016/S1360-1385(03)00104-3;10.1016/j.pbi.2004.05.009;10.1016/j.pbi.2006.05.013;10.1073/pnas.1104410108;10.1073/pnas.1218059109;10.1371/journal.pgen.1003018;10.1371/journal.pgen.1003018;10.1371/journal.pgen.1003018;10.1371/journal.pgen.1003018;10.1371/journal.pgen.1003018;10.1371/jo…	To monitor the effects of LaCl3 on RPM1-mediated disease resistance, 2 mM LaCl3 was applied to Arabidopsis transgenic plants conditionally expressing AvrRpm1 by dexamethasone treatment. (Medscan);Note the logarithmic scale. hsp90.2rsp mutants suppress rar1 phenotypes for disease resistance mediated by RPS5 (A), RPM1 (B), and RPS2 (C). (D) hsp90.2rsp mutants suppress the rar1 phenotype of decrease…
RPM1	AT3G07040	disease resistance	Regulation	10.1007/s00425-020-03527-7	RPM1 and resistant to P. Syringae 2 (RPS2) are R proteins in Arabidopsis that recognize effector proteins delivered to the plant by pathogens to activate the effector-triggered immunity process in Arabidopsis and, thus, produce hypersensitivity response, thereby inducing disease resistance in plants (Day et al. 2005; Yuan et al. 2019). (Custom)
RPP13	AT3G46530	disease resistance	Regulation	10.1186/s12864-018-4792-9;10.1186/s12864-018-4792-9	Further, TaA-CA9-D showed co-expression with 52 genes such as beta-1,3-galactosyltransferase 8 isoform X3 , Leucine Rich Repeat family protein , probable Leucine Rich Repeat family protein receptor-like protein kinase (Leucine Rich Repeat family protein-RKs), receptor-like serine/threonine-protein kinase ALE2 isoform X2 (ALE2), putative disease resistance proteins like RPP13-like protein 3/protei…
HAF01	AT1G32750	DNA damage	Regulation	10.3389/fpls.2017.01179;10.3389/fpls.2017.01179	Despite HAF1 is not a target of the UVR8 pathway under UV-B conditions ( ; ), HAF1 probably participates in other UV-B regulated pathways, independently of UVR8 and DNA damage. (Medscan);HAC1 is not a regulated by the UVR8 pathway under UV-B conditions ( ; ); therefore, and similarly as HAF1, HAC1 may participate in other UV-B regulated pathways, independently of UVR8 and DNA damage. (Medscan)
THI1	AT5G54770	DNA damage	Regulation	10.1104/pp.16.01254	In Arabidopsis, THI1 protects DNA from damage caused by UV radiation (Machado et al., 1997). (Medscan);thi1 has been recently isolated from Arabidopsis thaliana and is probably involved in both thiamine biosynthesis and as protection of organellar DNA from damage. (Medscan);The data presented in this work indicate that thi1 may also be involved in DNA damage tolerance in plant cells. (Medscan)
CLF	AT2G23380	DNA double-strand break formation	Regulation	10.1038/ng.2766	Set1 is required for meiotic S-phase onset, double-strand break formation and middle gene expression. (Medscan)
TOP6B	AT3G20780	DNA endoreduplication	Regulation	10.1007/s00412-010-0284-7	Recent studies on Arabidopsis revealed that the three Arabidopsis Spo11 homologs appear to function in two discrete processes; AtSPO11-1 and AtSPO11-2 act during meiotic recombination by inducing double-strand breaks, and AtSPO11-3, and AtTOP6B are involved in DNA endoreduplication in somatic cells (Stacey et al. 2006; Sugimoto-Shirasu et al. 2002). (Medscan)
CLF	AT2G23380	DNA methylation	Regulation	10.1371/journal.pgen.1005385	Recently, SET-1 was reported to have a role in DNA methylation of the frq promoter in N. crassa [ ]. (Medscan)
CLF	AT2G23380	DNA recombination	Regulation	10.1139/cjps-2017-0044;10.1111/jipb.1215710.1111/jipb.12157	CLF also controls cellular differentiation through interactions with BLISTER and by ensuring proper somatic homologous recombination in Arabidopsis (Schatlowski et al. 2010; Chen et al. 2014). (Medscan);Under bleomycin treatment, the expression levels of DNA repair genes were similar in clf-29 and wild type, thus CLF may also regulate Homologous recombination via other mechanisms. (Medscan)
TTN8	AT3G54670	DNA recombination	Regulation	10.1016/S0074-7696(07)57003-8	Cohesin SMC1 beta is required for meiotic chromosome dynamics, sister chromatid cohesion and DNA recombination. (Medscan);Cohesin SMC1 beta is required for meiotic chromosome dynamics, sister chromatid cohesion and DNA recombination. (Medscan);In yeasts, the structural maintenance of chromosomes1-SMC3 heterodimer is required for sister chromatid cohesion and deoxyribonucleic acid recombination. (…
CLF	AT2G23380	DNA repair	Regulation	10.1371/journal.pone.0056537;10.1371/journal.pone.0056537	The set1 mutant displays reduced capacity to repair double strand break by non-homologous end joining [60]. (Medscan);The set1 mutant displays reduced capacity to repair double strand break by non-homologous end joining . (Medscan)
HAF01	AT1G32750	DNA repair	Regulation	10.3389/fpls.2017.01179;10.3389/fpls.2017.01179	Interestingly, HAF1 was suggested to participate in DNA damage repair by X-rays and mitomycin C, which produce double strand breaks in DNA ( ). (Medscan);Previously, demonstrated that the haf1-3 mutant, which lacks the C-terminal bromodomain and is the same mutant used in the experiments presented here, showed hypersensitivity to X-rays and mitomycin C, suggesting that HAF1 participates in DNA re…
THI1	AT5G54770	DNA repair	Regulation	10.1371/journal.pone.0144808;10.1371/journal.pone.0144808	The thiazole biosynthetic enzyme protein (spot 11) plays a role in thiamine biosynthesis, and its involvement in DNA damage repair and stress-tolerance mechanisms has been observed in bacteria, yeast and Arabidopsis thaliana [61‚Äì63]. (Medscan);The thiazole biosynthetic enzyme protein (spot 11) plays a role in thiamine biosynthesis, and its involvement in DNA damage repair and stress-tolerance m…
CLF	AT2G23380	DNA replication	Regulation	16957776	The results suggest that CLF is required persistently to keep AGAMOUS silenced in leaves, presumably to restore histone methylation after DNA replication, when it is thought that parental histones and newly synthesised histones are randomly assorted between the two daughter DNA chains (Henikoff et al, 2004; Annunziato, 2005). (Medscan)
AP2	AT4G36920	dormancy	Regulation	16339853;16339853	Although a number of AP2 transcription factors are involved in seed dehydration or dormancy, including DROUGHT-RESPONSIVE DRE/CRT binding PROTEIN2, maize (Zea mays) DRE binding FACTOR1, ABA-INSENSITIVE4, Hordeum vulgare DEHYDRATION-RESPONSE FACTOR1, and Triticum aestivum DRE binding PROTEIN1, very few AP2 transcription factors have been identified that are directly involved either in the promotio…
AP2	AT4G36920	dormancy	Regulation	10.1104/pp.20.00800	Since AP2 appears to act by repressing dormancy, we can speculate that AP2 would (Custom)
CLF	AT2G23380	dormancy	Regulation	10.1111/tpj.12735	CLF expression increased coincident with declining dormancy in Cvi; while in Bur, it peaked with dormancy which then declined while CLF levels stayed high. (Medscan)
VIP5	AT1G61040	dormancy	Regulation	10.3389/fpls.2014.00233	Seeds of the elf7, elf8, vip4, and vip5 mutants all exhibit reduced dormancy (Liu et al., ), suggesting the importance of polymerase II-Associated Factor 1 Complex and transcription elongation for seed dormancy. (Medscan)
FER	AT3G51550	double fertilization	Regulation	10.1371/journal.pbio.2006340;10.1093/mp/ssu092;10.1371/journal.pbio.2006340	FER was originally reported to regulate pollen tube reception for successful double fertilization [3,4]. (Medscan);FERONIA (FER), originally found to play a role in rupture of pollen tubes during double fertilization, is a master regulator of cell growth in various cell types ( ; ; ). (Medscan);FER was originally reported to regulate pollen tube reception for successful double fertilization [ , ]…
VRN1	AT3G18990	drought recovery	Regulation	10.1186/1471-2164-14-573	Former research suggests the VRN1 and CBF4 network might be involved in vernalization, flowering time, or drought adaptation . (Medscan)
CER1	AT1G02205	drought resistance	Regulation	10.1016/j.hpj.2018.11.003;10.1007/s11816-019-00564-x	The transcription of CER1, CER2, and CER3 in rice was upregulated in OsWR1-overexpressing plants, thus affecting the drought resistance of the transgenic plants ( ). (Medscan);CsCER1 (Cucumber ECERIFERUM1) could regulate VLC alkanes‚Äô biosynthesis and influences the cuticle properties, leading to drought resistance in cucumber (Wang et al. 2015a, b). (Custom)
AKT1	AT2G26650	drought tolerance	Regulation	10.1093/jxb/erw103	Overexpression of the rice AKT1 potassium channel affects potassium nutrition and rice drought tolerance (Medscan)
AP2	AT4G36920	drought tolerance	Regulation	10.1371/journal.pone.0042030;10.1007/s11738-017-2398-5	Intriguingly, miR172 targets the AP2 genes, which can also control the timing of flowering [29] and enhance drought tolerance [30]. (Medscan);The transcription factors, namely, basic leucine zipper protein (Babitha et al. 2015), NAC transcription factor (Hong et al. 2016), MYB transcription factor (Baldoni et al. 2015), dehydration-responsive element-binding protein (Lata and Prasad 2011), and ap…
AP2	AT4G36920	drought tolerance	Regulation	10.1371/journal.pone.0042030	Intriguingly, miR172 targets the AP2 genes, which can also control the timing of flowering [29] and enhance drought tolerance [30]. (Medscan)
CER1	AT1G02205	drought tolerance	Regulation	10.1104/pp.18.01075;10.1007/s11103-014-0271-010.1007/s11103-014-0271-0	(2015b) Cucumber ECERIFERUM1 (CsCER1), which influences the cu-ticle properties and drought tolerance of cucumber, plays a key role in very-long-chain alkanes biosynthesis. (Medscan);Cucumber ECERIFERUM1 (CsCER1), which influences the cuticle properties and drought tolerance of cucumber, plays a key role in VLC alkanes biosynthesis. (Medscan)
PLDALPHA1	AT3G15730	drought tolerance	Regulation	10.1093/mp/ssm025;10.1007/s00299-010-0865-1;10.1007/s00709-018-1265-6	In prolonged, severe drought stress, however, increased Phospholipase DŒ±1 activity has a negative impact on drought tolerance, as indicated by decreased relative water content and increased membrane oxidation and leakage in Phospholipase DŒ±1-OE plants. (Medscan);Knockdown of phospholipase DŒ±1 in Arabidopsis by antisense methods increases stomatal conductance and impairs drought tolerance (Sang…
PLDALPHA1	AT3G15730	drought tolerance	Regulation	10.1007/s00709-018-1265-6;10.1093/mp/ssm025;10.1186/1471-2229-14-73	In Arabidopsis, overexpression of PLDŒ±1 made plants highly sensitive to ABA, enhancing stomatal closure, and the consequent reduction of the water loss, increasing drought tolerance (Mishra et al. 2006; Peng et al. 2010). (Custom);Knockdown of phospholipase DŒ±1 in Arabidopsis by antisense methods increases stomatal conductance and impairs drought tolerance (Sang et al., 2001[Go]; W. Zhang et al…
RPM1	AT3G07040	drought tolerance	Regulation	10.1016/j.cj.2020.06.002	SnRKs, jasmonate ZIM-domains, and MYC2, which are involved in the Abscisic acid and JA signaling pathways, induced the downstream gene expression of calmodulin, disease resistance protein RPM1, catalase, superoxide dismutase, hsp70, which contribute to drought priming-induced drought tolerance in wheat. GLOSSARY{45999998={Domain=45999999 LikeProtein=828549} 45999999="domains"} (Custom)
T26D22.12	AT5G35370	drought tolerance	Regulation	10.1186/s12864-018-4606-0	The other Arabidopsis gene, At5g35370.1, is downregulated in response to nematode infection and is important in salt and drought tolerance, thereby showing roles in both biotic and abiotic responses [ , ]. (Medscan)
AP2	AT4G36920	embryonal development	Regulation	10.1016/j.tplants.2012.08.006;10.1104/pp.113.217703;10.1038/srep44383;10.1007/s00122-015-2614-x	These include three elongated hypocotyl loci (HY3, HYPOCOTYL4, and HY8) , several genes with vegetative or reproductive phenotypes (ASYMMETRIC LEAVES2, REVOLUTA, and APETALA2) , and the LEC1 gene required for embryogenesis . (Medscan);By contrast, APETALA2 (AP2) inhibits integument growth and the development of embryo and endosperm and reduces the seed size. (Medscan);APETALA2 influences the deve…
APC2	AT2G04660	embryonal development	Regulation	10.1038/ncomms1743;10.1111/jipb.1201810.1111/jipb.12018	In addition, individual anaphase-promoting complex/ cyclosome subunits, APC2, APC4, APC6, APC8, APC13 and CDC27, have been found to have critical roles in gametogenesis or embryogenesis in Arabidopsis19‚Äì23. (Medscan);The three mutant alleles apc1-1, apc1-2 and apc1-3 shared variable defects in female gametogenesis including degradation, abnormal nuclear number, and disrupted polarity of nuclei …
CLF	AT2G23380	embryonal development	Regulation	10.1104/pp.15.0133510.1104/pp.15.01335	This observation suggests that CLF mediates a large-scale H3K27me3 programming/reprogramming event during embryonic development. (Medscan)
CLF	AT2G23380	embryonal development	Regulation	10.1038/s41477-020-00774-0	Taken together, these data suggest that maternal CLF and LHP1 but not paternal ones are essential for FLC repression in early embryogenesis. (Custom)
CSN5A	AT1G22920	embryonal development	Regulation	15923347;17307927;17435085	Multiple functions of Jab1 are required for early embryonic development and growth potential in mice. (Medscan);Multiple functions of Jab1 are required for early embryonic development and growth potential in mice. (Medscan);Multiple functions of Jab1 are required for early embryonic development and growth potential in mice. (Medscan)
DUO3	AT1G64570	embryonal development	Regulation	10.1105/tpc.109.066373	Arabidopsis DUO POLLEN3 is a key regulator of male germline development and embryogenesis. (Medscan)
CLF	AT2G23380	embryonic pattern specification	Regulation	10.1016/j.devcel.2021.06.004;10.1016/j.devcel.2021.06.004	So far, a similar analysis has not been performed for clf swn embryos; therefore, one cannot exclude that also CLF and SWN regulate embryonic patterning at later stages. (Custom);So far, a similar analysis has not been performed for clf swn embryos; therefore, one cannot exclude that also CLF and SWN regulate embryonic patterning at later stages. (Custom)
HAF01	AT1G32750	endoreduplication	Regulation	10.3389/fpls.2017.01179	In contrast, endoreduplication was stimulated in the haf1 leaf #5 after UV-B exposure, as exemplified by the increase in the 8C and 16C population. (Medscan)
TOP6B	AT3G20780	endoreduplication	Regulation	10.1016/S0960-9822(02)01198-3;10.1016/B978-0-12-385859-7.00002-1;10.1007/s00425-018-3067-7	In contrast, both rhl2 and hyp6 can only complete the first two rounds of endoreduplication to 8C , suggesting that RHL2 and HYP6 are required for successive rounds of endoreduplication. (Medscan);Two dwarf mutants, root hairless2 ( rhl2) and hypocotyl6 ( hyp6), have reduced endoreduplication cycles and a decreased number of trichome branches compared to wild type ( ). (Medscan);TOP6B is required…
AP2	AT4G36920	endosperm cellularization	Regulation	10.1104/pp.113.217703	AP2 affects seed cavity, endosperm size, and endosperm cellularization (Ohto et al., 2009). (Medscan)
AP2	AT4G36920	endosperm development	Regulation	10.4161/psb.25928;10.1007/s00497-009-0116-1;10.1007/s00497-009-0116-1	Besides, AP2 acts as an important negative regulator of seed development by inhibiting integument growth (and embryo/endosperm development) to reduce the seed size.4 (Medscan);AP2 appears to have a significant effect on endosperm development. ap2 mutant seeds undergo an extended period of rapid endosperm growth early in development relative to wild type. (Medscan);The conclusion that the effect o…
CLF	AT2G23380	endosperm development	Regulation	15775980	Like animal E(Z), CLF (Goodrich et al, 1997) and MEA (Grossniklaus et al, 1998) act as negative regulators and are involved in control of flower and endosperm development, respectively. (Medscan)
AP2	AT4G36920	endosperm growth	Regulation	10.1007/s00497-009-0116-1	AP2 represses endosperm growth early in seed development, potentially by limiting endosperm vacuole growth, controlling the timing of endosperm cellularization, and/or by restricting seed coat integument cell elongation. (Medscan)
AP2	AT4G36920	endosperm size	Regulation	10.1104/pp.113.217703	AP2 affects seed cavity, endosperm size, and endosperm cellularization (Ohto et al., 2009). (Medscan)
FER	AT3G51550	establishment of cell polarity	Regulation	10.1104/pp.114.248518	FER is responsible for egg cell polarization, and fer mutants are particularly resistant to powdery mildew fungi (Kessler et al., 2010). (Medscan)
CER1	AT1G02205	exine formation	Regulation	10.1038/srep09608	For example in Arabidopsis, CALLOSE SYNTHETASE5 (CALS5) is involved in callose synthesis ; NO EXINE FORMATION1 (NEF1), DEFECTIVE IN EXINE FORMATION1 (DEX1) and NO PRIMEXINE AND PLASMA MEMBRANE UNDULATION play critical roles in primexine formation ; and MALE STERILITY1 (MS1), DIHYDROFLAVONOL 4-REDUCTASE-LIKE1/TETRAKETIDE-PYRONE REDUCTASE1 , ECERIFERUM1 (CER1), MALE STERILITY2 (MS2), FACELESS POLLE…
CYP704B1	AT1G69500	exine formation	Regulation	10.1007/s12298-018-0515-6	Other than MS2, cytochromes P450 CYP703A2 and CYP704B1, acyl-coenzyme A synthethase 5 , less adhesive pollen/polyketide synthase (LAP5/PKSB and LAP6/PKSA) are reported to be involved in the modification and accumulation of fatty acids, regulating exine formation of pollen (De Azevedo et al. 2009; Doan et al. 2009; Dobritsa et al. (Medscan)
GPAT6	AT2G38110	exine formation	Regulation	10.1093/mp/ssr057;10.1016/j.molp.2020.09.013	Therefore, it could be possible that the GPAT6 directly participates in exine formation. (Medscan);AtGPAT6 plays key roles in pollen exine development, tapetum formation, and stamen elongation. (Custom)
T17M13.14	AT2G02970	exine formation	Regulation	10.1016/j.plaphy.2013.04.022	Specifically, we provide evidence that AtAPY6 and 7 are important in pollen exine formation. (Medscan)
T22E19.17	AT1G68200	exine formation	Regulation	10.1104/pp.113.233387	Furthermore, transmission electron microscopy demonstrated that pollen exine formation was severely affected in the cdm1 mutant. (Medscan);Furthermore, transmission electron microscopy demonstrated that pollen exine formation was severely affected in the cdm1 mutant. (Medscan)
APC2	AT2G04660	female gametophyte development	Regulation	14508008;14508008	Our observations strongly suggest that the disruption of the APC2 gene primarily affects megagametogenesis. (Medscan);Our observations strongly suggest that the disruption of the APC2 gene primarily affects megagametogenesis. (Medscan)
FER	AT3G51550	female gametophyte development	Regulation	10.1007/s11032-016-0580-x	In Arabidopsis, FER regulates the female gametophyte development and ensures the proper braking of pollen tube elongation to maintain normal fertility (Juan-Miguel et al. 2007). (Medscan)
MYB26	AT3G13890	female sterility	Regulation	10.1038/srep11790	The mutants of opr3, dad1 (defective in anther dehiscence1), ms35 (male sterile35) and the genes AOS, allene oxide cyclase, AIF (ANTHER INDEHISCENCE FACTOR) in Arabidopsis thaliana and other species (tomato, tobacco, brassica, rice and maize) regulate the male or female sterility involved in jasmonic acid biosynthesis . (Medscan)
CLE45	AT1G69588	fertilization	Regulation	10.1016/j.pbi.2014.07.011	Further analysis revealed that CLE45-SKM1/SKM2 signaling is responsible for the male-female cell interaction through alleviating heat stress in pollen, leading to successful fertilization. (Medscan)
DUO3	AT1G64570	fertilization	Regulation	19638475	We also show that DUO3 is required for the expression of a subset of germline genes under DUO1 control and that like DUO1, DUO3 is essential for sperm cell specification and fertilization. (Medscan)
FER	AT3G51550	fertilization	Regulation	10.1042/BST20130222;10.1073/pnas.1608449113;10.1016/j.pbi.2008.02.008;10.1093/mp/ssq015;10.1093/mp/ssq015;10.1186/1471-2164-15-1030;10.1104/pp.16.00667;10.3389/fpls.2015.00950;10.1186/1471-2164-15-1030;10.3389/fpls.2017.01099;10.1186/s12870-016-0744-1;10.1007/s00344-019-09997-8;10.1104/PP.19.01343;10.1242/dev.189902;10.3389/fpls.2021.714938	For example, the LRR-RLK ERECTA functions in stomatal patterning, anther development, cell proliferation in vegetative tissues and biotic interactions [39], whereas the CrRLK1L receptor kinase FERONIA functions in fertilization, cell elongation, polarized growth and response to fungal pathogens [40]. (Medscan);Recent reports further show that FER controls pollen tube rupture during fertilization …
HERK1	AT3G46290	fertilization	Regulation	10.1016/j.tplants.2021.02.008	In the herk1 anj double mutants, a majority of ovules remain unfertilized due to pollen tube overgrowth, indicating that HERK1 and ANJ act as female determinants for fertilization. (Custom)
PAB4	AT2G23350	fertilization	Regulation	10.1371/journal.pone.0191474;10.1371/journal.pone.0191474;10.1371/journal.pone.0191474;10.1371/journal.pone.0191474;10.1371/journal.pone.0191474;10.1371/journal.pone.0191474	The detection of two pab4 eif4g ovaries in crosses with wild-type as the pollen donor ( ) demonstrates that expression of PAB4 and eIF4G is not essential for female gametophyte development although pab4 eif4g ovaries involved in successful fertilization events were under represented. (Medscan);Reciprocal crosses between pab4/PAB4 eif4g/eIF4G and wild-type plants revealed that most ovaries and pol…
AP2	AT4G36920	floral organ abscission	Regulation	10.1371/journal.pone.0033890	B. napus AP2 gene is involved in floral organ abscission and senescence (Medscan)
AP2	AT4G36920	floral organ development	Regulation	10.1016/j.molcel.2004.05.027;10.1371/journal.pgen.1003790;10.3389/fpls.2018.00367;10.1371/journal.pgen.1003790;10.1186/s12870-017-1210-4;10.1038/s41598-018-31870-z	Plants deficient in miR172-mediated regulation of APETALA2 have altered patterns of floral organ development . (Medscan);Based upon the phylogenetic classification of this superfamily in Arabidopsis [7], 44 of the maize proteins, containing multiple AP2/ERF domains or lacking a conserved WLG motif within the domain, were classified in the APETALA2 subfamily, which is most likely involved in flora…
CLF	AT2G23380	floral organ development	Regulation	16878125	By contrast, CLF regulates leaf and floral organ development, and AGAMOUS and APETALA3 (AP3) are probably direct target genes (Goodrich et al, 1997; D.S. and J.G., unpublished data). (Medscan)
AP2	AT4G36920	floral organ identity	Regulation	10.4238/gmr16019233;10.1016/S0065-2296(10)54002-3;10.1016/j.plantsci.2011.06.014;10.1016/j.plantsci.2013.10.010;10.1093/mp/ssu033;10.1371/journal.pone.0033890;10.1007/978-1-4614-9408-9-1;10.1105/tpc.113.113209;10.1094/MPMI-04-13-0111-R;10.1146/annurev-arplant-043015-112122;10.3389/fpls.2016.01383;10.1186/s12870-018-1314-5;10.1007/978-1-4614-9408-9_110.1007/978-1-4614-9408-9_1;10.1242/dev.08540710…	AP2 is involved in the specification of floral organ identity in A. thaliana. (Medscan);Arabidopsis APETALA2 (AP2) encodes a member of the AP2/EREBP (ethylene responsive element binding protein) class of transcription factors and is involved in the specification of floral organ identity, establishment of floral meristem identity, suppression of floral meristem indeterminancy, and development of t…
CLF	AT2G23380	floral organ identity	Regulation	10.1371/journal.pgen.0030086;10.1105/tpc.112.105742	The CURLY LEAF (CLF) protein, which shares sequence similarity with MEA, regulates expression of the floral organ identity gene AGAMOUS (Goodrich et al. 1997). (Medscan);For example, CURLY LEAF (CLF) and EMBRYONIC FLOWER 2 (EMF2) are both required for the repression of floral organ identity genes and are homologues of Drosophila Enhancer of zeste and Suppressor of zeste 12 , respectively, two cor…
AP2	AT4G36920	floral organ morphogenesis	Regulation	10.3389/fpls.2018.01227	Many studies have proved that MADS-box and AP2-EREBP transcription factors play important roles in floral organ morphogenesis in maize and other plants ( ; ; ; ; ; ; ; ; ). (Medscan)
AP2	AT4G36920	floral organ number	Regulation	15708974;15708974	We demonstrate here that AP2 has functions outside the boundaries of floral meristem identity, floral organ identity and the control of floral organ number. (Medscan);We demonstrate here that AP2 has functions outside the boundaries of floral meristem identity, floral organ identity and the control of floral organ number. (Medscan)
CLF	AT2G23380	flower abscission	Regulation	10.1007/s11738-016-2188-5	In the present work, we proposed that mutation in CLF can significantly enhance the phenotype of sdg8-2, such as early flower, abortion, and more shoot branches. (Medscan)
AP2	AT4G36920	flower development	Regulation	10.4238/2011.November.10.4;10.1016/j.plantsci.2011.06.011;10.1016/j.plantsci.2011.06.014;10.1016/j.tig.2010.09.001;10.1016/j.jplph.2011.03.015;10.1016/j.scienta.2009.08.002;10.1016/j.pmpp.2007.06.002;10.1016/B978-0-12-407695-2.00003-2;10.1016/j.plantsci.2013.10.010;10.1016/j.molp.2014.12.018;10.1016/j.devcel.2016.04.001;10.1242/dev.077073;10.1242/dev.085407;10.1007/s10265-012-0513-7;10.1007/s1110…	Post-transcriptional regulation of the flowering gene APETALA2, controlled by miRNA172 in Arabidopsis, incorporates the dual mechanism of mRNA cleavage and inhibition of translation (Zhu and Helliwell, 2011). (Medscan);In Arabidopsis, the homeotic gene APETALA2 (AP2) has been shown to control three important processes during flower development: (i) the establishment of flower meristem identity (3…
AP2	AT4G36920	flower development	Regulation	10.1111/tpj.1443010.1111/tpj.14430	Under inductive long days, SIN3 LIKEs including SIN3 LIKE 1 (SIN3 LIKE1) to SIN3 LIKE5, function in partial redundancy to repress the expression of three AP2 family transcription factors that repress FLOWERING LOCUS T expression, and thus mediate long-day induction of FLOWERING LOCUS T expression and promote the transition to flowering. (Medscan)
AP2	AT4G36920	flower development	Regulation	10.1105/tpc.19.00276;10.3390/ijms22094659;10.3390/ijms22115716;10.1134/S1021443721040075	AP2 plays an important role in flower development in three ways: the establishment of the floral meristem, the specification of floral organ identity, and the temporal and spatial regulation of floral homeotic gene expression. (Medscan);The regulation of certain euphyllo‚Äê phyte APETALA2 by miR172 is essential for the transition from vegetative growth to flowering. (Custom);In return, miR172 neg…
CLF	AT2G23380	flower development	Regulation	10.1104/pp.19.00793	CLF (Polycomb repressive complex 2) plays a key role in the developmental transition to flowering through direct repression of FLC and FT expression (Jiang et al., 2008), and FT functions to promote flowering. (Custom)
CLF	AT2G23380	flower development	Regulation	10.1007/s11738-016-2188-5;10.1371/journal.pone.0003404;10.1093/nar/gkx224;10.1371/journal.pone.003071510.1371/journal.pone.0030715;10.1038/s41467-019-09310-x;10.3390/ijms20010099;10.15252/embj.201797499;10.1104/pp.18.0029610.1104/pp.18.00296;10.1080/15592324.2020.1766851;10.1104/pp.18.00296;10.1104/pp.18.00296	The duplicated members appear to have acquired distinct functions; thus CLF and MEA function in repressing flowering and repressing endosperm proliferation, respectively. (Medscan);Mutations in CLF result in curled leaves, early flowering, and flowers that show slight transformations of first whorl organs to carpels and of second whorl organs to stamens (Goodrich et al. 1997 [Down]). (Medscan);Po…
COL1	AT5G15850	flower development	Regulation	10.3389/fpls.2013.00291;10.1038/srep13059;10.1093/molbev/msv110;10.1093/molbev/msv110;10.3389/fpls.2018.01867	This divergence in functionality, in spite of the high sequence identity, has been shown experimentally by the inability of an over-expressor of COL1 to affect flowering (Putterill et al., ). (Medscan);In the previous study, COL1, COL3 and COL13 promoted flowering, and COL16 inhibited flowering in lotus . (Medscan);These experiments indicate that COL1 and COL2 are able to accelerate flowering and…
DL3795W	AT4G15510	flower development	Regulation	10.1016/j.bbagrm.2016.10.009;10.1371/journal.pone.0079459;10.1371/journal.pone.0079459;10.1007/s10681-014-1120-6;10.1007/s00122-016-2743-x;10.1007/s10142-016-0490-3;10.1093/jxb/erw317;10.1093/jxb/erw317;10.1186/s12870-017-1126-z	Following a similar rationale, ppd1 mutations delaying flowering in barley, were complemented by overexpression of HvCO1, perhaps by restoring the abundance of a floral-promoting CCT-containing heterotrimeric complex . (Medscan);Loss of function mutations of Ppd-1 therefore delay flowering and extend life cycle length while Ppd-1a (PI) mutations accelerate flowering and reduce life cycle length. …
DL3795W	AT4G15510	flower development	Regulation	10.1007/s00122-020-03554-8	In contrast to Ghd7.1, SbPRR37 is a flowering repressor, Ppd1 in wheat and barley is a flowering activator. (Custom)
F27F5.6	AT1G44970	flower development	Regulation	10.1105/tpc.18.00907	Nevertheless, PEROXIDASE9 and PRX40 have not been shown to have roles in flower development. (Medscan)
FER	AT3G51550	flower development	Regulation	10.1186/s12870-019-2223-y10.1186/s12870-019-2223-y;10.1186/s12870-019-2223-y;10.1186/s12870-019-2223-y	Consistent with its gene expression pattern, FER positively regulates flowering by modulating the transcript accumulation and mRNA alternative splicing of certain flowering-related genes, including FLOWERING LOCUS C (FLC) and its homolog MADS AFFECTING FLOWERING . (Custom);Together, these results indicate that FER regulates flowering in Arabidopsis through multiple pathways. (Custom);Here, we fou…
HYL1	AT1G09700	flower development	Regulation	10.1016/j.cub.2004.01.035;10.1073/pnas.1600558113;10.1371/journal.pgen.1005598	The hyl1 mutation causes a series of phenotypic abnormalities, such as leaf hyponasty, delayed flowering, altered root gravitropic response, and altered responses to several hormones (Lu and Fedoroff, 2000[Go]). (Medscan);Both hen1 and hyl1 mutants exhibited a short stature, leaf curling, delayed flowering, and reduced fertility . (Medscan);Mutants that are defective in DICER-LIKE 1, HYPONASTIC L…
HYL1	AT1G09700	flower development	Regulation	10.1016/j.cub.2004.01.035;10.1073/pnas.1600558113;10.1371/journal.pgen.1005598	Both hen1 and hyl1 mutants exhibited a short stature, leaf curling, delayed flowering, and reduced fertility . (Medscan);The hyl1 mutation causes a series of phenotypic abnormalities, such as leaf hyponasty, delayed flowering, altered root gravitropic response, and altered responses to several hormones (Lu and Fedoroff, 2000[Go]). (Medscan);Mutants that are defective in DICER-LIKE 1, HYPONASTIC L…
NAP	AT1G69490	flower development	Regulation	10.1016/j.plaphy.2014.03.004;10.1093/mp/sst173;10.1071/FP19199	Over-expression or antisense inhibition of NAP in Arabidopsis causes defects in floral development; moreover, cell division and expansion changed in stamens and petals ( ). (Medscan);BME3 ( ), TEM1 ( ), and ANAC029 ( ) modulate germination, flowering, and senescence, respectively, which can be regulated by auxin, brassinosteroid, and/or light ( ; ). (Medscan);Previous reports have shown that NAP …
POM1	AT1G05850	flower development	Regulation	12805605;12805605	However, we have noted recently that HOT2 maps to the same region as the chitinase-like protein AtCTL1 (Zhong et al., 2002[Go]) and that the hot2 mutants and a mutant of AtCTL1 have similar phenotypes in the absence of stress, including semidwarfism and increased flowering stalks. (Medscan);However, we have noted recently that HOT2 maps to the same region as the chitinase-like protein AtCTL1 (Zho…
T22E19.17	AT1G68200	flower development	Regulation	10.3390/genes8080199	Moreover, the phylogenetic analysis showed that CpCZF1 and CpCZF2 share a close relationship with AtC3H14 and AtC3H15, which were found to have a function in flower development [ ]. (Medscan)
TZP	AT5G43630	flower development	Regulation	10.1105/tpc.17.00677	A later study showed that TZP is localized to transcriptionally active nuclear photobodies to directly activate FLOWERING LOCUS T expression and promote flowering by interacting with phyB (Kaiserli et al., 2015). (Medscan);Our findings signify a unique transcriptional regulatory role to the highly enigmatic plant nuclear photobodies, where TZP directly activates FLOWERING LOCUS T gene expression …
UPF3	AT1G33980	flower development	Regulation	10.1093/jxb/erab33110.1093/jxb/erab331;10.1093/jxb/erab33110.1093/jxb/erab331	Although loss of the core nonsense-mediated mRNA decay proteins UP-FRAMESHIFT1 (UPF1) and UPF3 leads to late flowering in Arabidopsis, the underlying mechanism remains elusive. (Custom);Here, we showed that mutations in UPF1 and UPF3 cause temperature- and photoperiod-independent late flowering. (Custom)
VRN1	AT3G18990	flower development	Regulation	10.1186/s12864-017-3584-y;10.1038/s41477-018-0301-z;10.1038/s41477-018-0301-z;10.1038/s41467-019-08785-y;10.1016/j.molp.2017.10.005;10.1016/j.plantsci.2010.07.003;10.1016/j.plantsci.2011.06.011;10.1016/j.plantsci.2011.06.011;10.1016/j.copbio.2005.02.004;10.1016/S1369-5266(00)00106-0;10.1016/j.copbio.2014.11.023;10.1016/j.jplph.2016.07.005;10.1016/j.jplph.2016.07.005;10.1016/j.nbt.2016.01.008;10.1…	The B3 domain-containing transcription factor VRN1 (c32035_g1) is an APETALA1/FRUITFULL homolog, and activates flowering in a rhythmic manner. (Medscan);VRN1 can also promote the expression of FPF1-like genes by inhibiting ODDSOC2 transcription, thereby accelerating flowering. (Medscan);Thus, the expression of VRN1 can coordinate cold-acclimation and vernalisation-mediated flowering in temperate …
VRN1	AT3G18990	flower development	Regulation	10.1146/annurev-arplant-050718-100016;10.1104/pp.19.01195;10.1104/pp.20.00562;10.1186/s12864-021-07797-7;10.1134/S1021443721040075	In contrast, an accelerator VERNALIZATION1 (VRN1) mediates vernalization-induced flowering for monocots such as hexaploid wheat. (Medscan);The work presented in this study also suggests that VRN1 plays a fundamental role in cold adaptation by regulating flowering, cold acclimation, and morphological development. (Custom);At least in wheat, VRN1 regulates flowering by directly binding the promoter…
AP2	AT4G36920	flower growth	Regulation	10.1007/s10681-019-2398-1;10.1371/journal.pone.0212746	In Arabidopsis, AP2-13 (AP2), AP2-05 (AINTEGUME NT, ANT) and AP2-09 (ANT-LIKE1) genes regulate floral growth and ovule development, respectively (Elliott et al. 1996; Klucher et al. 1996; Mizukami and Fischer 2000). (Medscan);For example, apetala2 gene is crucial for flower growth and development and represents one of the major targets of miR172. (Medscan)
AP2	AT4G36920	flower identity	Regulation	10.1371/journal.pone.0033890;10.1007/s10725-016-0236-1;10.1371/journal.pone.0033890	All the results strongly support the conclusions that B. napus AP2 gene is the ortholog of A. thaliana AP2, and plays a critical role in flower identity and seed development of B. napus. (Medscan);The other APETALA2/EREBP domain containing transcription factor, APETALA2, previously known to play regulatory role in flower identity and development, is shown to be a negative regulator of seed develo…
AP2	AT4G36920	flower initiation	Regulation	10.1016/j.bbagrm.2016.07.014;10.3389/fpls.2015.00720	An example for a well-known family of microRNAs with roles in flower development is the miR172 family, which regulates several APETALA2 (AP2) class TFs thereby controlling flower initiation, patterning and floral stem cell activity . (Medscan);This in turn, results in subsequent activation of meristem identity genes, e.g., LEAFY (LFY) and APETALA 2 (AP2) that promote floral induction ( ; ). (Meds…
COL1	AT5G15850	flower initiation	Regulation	10.1016/S1369-5266(03)00014-1	COL1 and COL2 do not appear to be involved in floral induction, but may be involved in circadian clock systems. (Medscan)
VRN1	AT3G18990	flower initiation	Regulation	10.1016/j.tig.2010.09.001;10.1038/ncomms6882	Furthermore, it remains unclear how the two types of floral induction, primary (resulting in floral competence) and secondary (resulting in the transition to flowering), are mediated through VRN1 expression in both leaves and the shoot apical meristem . (Medscan);In addition to this role in the vernalization response, VRN1 is required for floral initiation. (Medscan);Indirect regulation of VRN1 b…
AP2	AT4G36920	flower morphogenesis	Regulation	10.1007/s00299-016-2032-9;10.1007/s00299-016-2032-9;10.1007/s00299-016-2032-9	In this study, based on the floral disorder phenotype and the co-occurrence of upregulation of LINC-AP2 and downregulation of its neighboring AP2 gene, it is hypothesized that the LINC-AP2 may be involved in regulating floral structure of shorter stamen filaments in Turnip crinkle virus-infected Arabidopsis plants, by anti-cis downregulating AP2 gene. (Medscan);To correlate the effect of LINC-AP2…
CLF	AT2G23380	flower morphogenesis	Regulation	10.1016/j.bbaexp.2007.04.003	The recessive curly leaf-2 mutation pleiotropically affects leaf and flower morphology as well as flowering time. (Medscan);In Arabidopsis, CLF controls leaf and flower morphology as well as flowering time through repression of the floral homeotic genes AGAMOUS and SHOOTMERISTEMLESS . (Medscan)
NAP	AT1G69490	flower morphogenesis	Regulation	10.1186/s12864-019-5500-0	In Arabidopsis, NAP is involved in floral morphogenesis [ ]. (Medscan)
AP2	AT4G36920	flower patterning	Regulation	10.1016/j.febslet.2005.07.071;10.1242/dev.085407;10.1371/journal.pone.0091804;10.1104/pp.113.231100;10.1104/pp.113.231100;10.3389/fpls.2014.00412;10.1371/journal.pone.0091804;10.3389/fpls.2016.01383;10.1016/j.jplph.2010.02.004	Expression of the miR172-resistant form of APETALA2 from the APETALA2 promoter also results in severe floral patterning defects in the inner two whorls (Zhao L. and Chen X., unpublished results). (Medscan);Collectively, our results indicate that AP2 functions as a transcriptional repressor in floral patterning, and does so by recruiting TPL and, in turn, HDA19. (Medscan);Given that the floral hom…
AP2	AT4G36920	flower production	Regulation	10.1105/tpc.9.1.37	Axillary flower production is also induced in apetala2-1 flowers by short-day photoperiod and is suppressed by hy1, a mutation blocking phytochrome activity. (Medscan)
AP2	AT4G36920	flowering time	Regulation	10.1016/j.gene.2010.04.012;10.1016/j.plantsci.2013.10.010;10.1007/s10265-012-0513-7;10.1007/s00425-012-1833-5;10.1007/s00425-013-1871-7;10.1242/dev.073031;10.1094/MPMI-04-13-0111-R;10.1007/s10265-012-0513-7;10.3390/ijms18061329;10.1371/journal.pgen.1003218;10.1093/jxb/ery423;10.1093/molbev/msw05910.1093/molbev/msw059;10.1534/g3.117.300562	We hope that this data set will facilitate further analysis of this question and, more broadly, precisely how AP2 orchestrates both flowering time and gynoecium development. (Medscan);Another important factor APETALA2 which belongs to class A gene from the ABC model of floral organ identities is known to regulate flowering time and floral organ identities in plants ( ). (Medscan);In Arabidopsis, …
BLH2	AT4G36870	flowering time	Regulation	10.3389/fpls.2016.01914	In addition, through a literature review, we found that nine of the top 20 candidates (AT2G25170, AT2G23760, AT1G21700, AT1G19220, AT4G36870, AT4G38130, AT1G28420, AT5G18620, and AT1G48410) have been recently demonstrated to have roles in the control of flowering time with phenotype experiments (Table ). (Medscan)
CLF	AT2G23380	flowering time	Regulation	10.1007/s11738-016-2188-5;10.1104/pp.16.01983;10.1093/nar/gkw156;10.1038/s41467-019-09310-x;10.1104/pp.19.00793;10.1104/pp.18.00296;10.3390/ijms22147537;10.3390/ijms22147537	This suggests that CLF, EMF2, MSI1, and FIE form a Polycomb Repressive Complex 2 complex to control flowering time. (Medscan);The recessive curly leaf-2 mutation pleiotropically affects leaf and flower morphology as well as flowering time. (Medscan);The first example was the curly leaf mutation, which affects Arabidopsis flowering time, leaf morphology and flower development (Goodrich et al., 199…
COL1	AT5G15850	flowering time	Regulation	10.1371/journal.pone.0160690;10.1371/journal.pone.0048242;10.1371/journal.pone.0118669;10.1007/s11105-018-1113-z;10.3389/fpls.2016.01552;10.1371/journal.pone.0160690;10.1371/journal.pone.0048242;10.1371/journal.pone.0089030;10.1371/journal.pone.0118669;10.1111/j.1365-313X.2006.02706.x	Additional results showed that delaying in flowering time due to MaASR overexpression was caused mainly by the attenuated expression of several photoperiod pathway genes (CONSTANS, Col1, Col2, ELF3, and ELF4), vernalization pathway genes (VRN1 and MAF5), flowering development pathway genes (NGA1, SEP3, and NAP), gibberellic acid pathway genes (GAI and RGL1), and floral integrator genes (SOC1) und…
DL3795W	AT4G15510	flowering time	Regulation	10.1007/s00122-018-3131-5	Ppd1 is known to have a major effect on flowering time in wheat (Beales et al. 2007; Wilhelm et al. 2009). (Medscan);The most critical developmental stage for their determination is flowering time, which partly depends on photoperiod sensitivity genes at Ppd-1 loci. (Medscan)
FER	AT3G51550	flowering time	Regulation	10.1186/s12870-019-2223-y10.1186/s12870-019-2223-y;10.1186/s12870-019-2223-y10.1186/s12870-019-2223-y;10.1186/s12870-019-2223-y10.1186/s12870-019-2223-y;10.1186/s12870-019-2223-y;10.1186/s12870-019-2223-y;10.1186/s12870-019-2223-y;10.1002/csc2.20322	Receptor kinase FERONIA regulates flowering time in Arabidopsis. (Custom);Here, we analyze the mechanism through which FER affects the flowering time in Arabidopsis. (Custom);We found that FER, which is up-regulated by CCA1, controls the flowering time by regulating the transcript accumulation and mRNA alternative splicing of some important flowering genes, and these findings link FER to the flor…
NAP	AT1G69490	flowering time	Regulation	10.1371/journal.pone.0160690;10.1371/journal.pone.0160690	Additional results showed that delaying in flowering time due to MaASR overexpression was caused mainly by the attenuated expression of several photoperiod pathway genes (CONSTANS, Col1, Col2, ELF3, and ELF4), vernalization pathway genes (VRN1 and MAF5), flowering development pathway genes (NGA1, SEP3, and NAP), gibberellic acid pathway genes (GAI and RGL1), and floral integrator genes (SOC1) und…
TZP	AT5G43630	flowering time	Regulation	10.1105/tpc.18.00302	It may all be a question of (developmental) timing: The TZP-phyA module will mediate responses to far-red light in seedlings growing under a canopy; later, after phyA levels have been depleted in the light, the TZP-phyB module takes over to control flowering time (Kaiserli et al., 2015). (Medscan)
UPF3	AT1G33980	flowering time	Regulation	10.3389/fpls.2017.00191;10.3389/fpls.2017.00191	We also generated upf1-5 upf3-1 double mutants and measured their flowering time to investigate whether UP-Frameshift1 and UPF3 act redundantly in flowering time. (Medscan);Here, we showed that the upf1-5 and upf3-1 mutants had a late-flowering phenotype under long-day conditions and the upf1-5 upf3-1 double mutants had an additive effect in delaying flowering time. (Medscan)
VIP5	AT1G61040	flowering time	Regulation	10.1105/tpc.16.00568	A quantitative PCR analysis revealed relatively lower levels of FLC transcripts in cdkd;2 and spt5 than in FRI, with a larger reduction in vip5 (Figure 8C), suggesting that FLC expression is impaired in the three mutants and that CDKD;2, SPT5, and VIP5 are required for flowering time via FLC. (Medscan)
VRN1	AT3G18990	flowering time	Regulation	10.1371/journal.pone.0160690;10.1186/s12864-017-4239-8;10.1016/j.bbrc.2012.05.136;10.1186/1471-2164-14-573;10.1104/pp.16.00813;10.1371/journal.pone.0160690;10.1186/s12864-017-4239-8;10.1186/s12870-015-0602-6;10.1073/pnas.0507427103;10.1186/s12870-020-02539-5;10.1016/j.cj.2020.12.007	Like LHP1, VRN1 functions in both flowering-time control and vernalization. (Medscan);Additional results showed that delaying in flowering time due to MaASR overexpression was caused mainly by the attenuated expression of several photoperiod pathway genes (CONSTANS, Col1, Col2, ELF3, and ELF4), vernalization pathway genes (VRN1 and MAF5), flowering development pathway genes (NGA1, SEP3, and NAP),…
PLDALPHA1	AT3G15730	freezing tolerance	Regulation	10.1016/j.plipres.2006.01.005;10.1016/j.jplph.2005.08.006;10.1016/j.jplph.2005.08.006;10.1016/j.pbi.2007.07.003;10.1016/j.bbalip.2009.02.017;10.1016/j.bbalip.2015.12.018;10.1016/j.jplph.2005.08.006;10.1016/j.jplph.2005.08.006	Suppression of Phospholipase DŒ±1 delayed abscisic acid -promoted senescence (5), decreased wound-induced accumulation of jasmonic acid (4) and reactive oxygen generation (6), and increased freezing tolerance and water loss (3, 7). (Medscan);It was reported that the knockdown of Phospholipase DŒ±1 in Arabidopsis enhanced freezing tolerance, whereas the knockout of Phospholipase DŒ¥ weakened freez…
VRN1	AT3G18990	freezing tolerance	Regulation	10.1371/journal.pone.0017900;10.1371/journal.pone.0017900;10.1007/BF0022294010.1007/BF00222940	This is not surprising because, although the Vrn-1 loci were found to be the major determinants of vernalization requirement and freezing tolerance, 15 chromosomes or loci in total were found in genetic experiments to have an effect on freezing tolerance, vernalization response, and flowering time in wheat (Pan et al., 1994[Go]; Law and Worland, 1997[Go]; Limin et al., 1997[Go]; Limin and Fowler,…
VRN1	AT3G18990	freezing tolerance	Regulation	10.1038/s41477-018-0301-z;10.1371/journal.pone.0017900;10.1371/journal.pone.0017900;10.1104/pp.19.01195;10.1104/pp.19.01195	A similar regulatory mechanism is found in Brachypodium, in which the expression of VRN1 reduces freezing tolerance by decreasing the expression of cold-responsive genes in vernalized and spring growth habit plants93. (Medscan);This is not surprising because, although the Vrn-1 loci were found to be the major determinants of vernalization requirement and freezing tolerance, 15 chromosomes or loci…
AP2	AT4G36920	fruit development	Regulation	10.1242/dev.077073;10.1105/tpc.112.103283;10.1007/s00425-012-1783-y;10.3389/fpls.2015.01247;10.1093/molbev/msw05910.1093/molbev/msw059;10.3390/ijms22094659	AP2 has diverse biological functions such as seed development (Jofuku et al., 2005; Ohto et al., 2009), shoot apical meristem maintenance (W√ºrschum et al., 2006), control of floral timing (Yant et al., 2010), preventing replum overgrowth during fruit development (Ripoll et al., 2011), establishment of floral meristem identity (Schultz and Haughn, 1993; Shannon and Meeks-Wagner, 1993), floral org…
AP2	AT4G36920	fruit growth	Regulation	10.1080/15592324.2016.1156833;10.1080/15592324.2016.1156833;10.1080/15592324.2016.1156833	As AP2 governs floral organ development12and organ size,13 miR172 has the potential to influence fruit growth. (Medscan);As sepal development is positively regulated by AP2,16 the reduction of AP2 abundance by over-expression of miR172 would reduce apple fruit growth. (Medscan);Tomato fruit development is similar to Arabidopsis siliques in terms of the ovary origin, so its fruit growth would requ…
NAP	AT1G69490	fruit senescence	Regulation	10.1007/s00425-016-2609-0;10.1038/s41598-018-32632-7;10.1093/jxb/ers26610.1093/jxb/ers266;10.1186/s12870-020-02798-2	It is also well known that AtNAP promotes leaf and fruit senescence via (Medscan);AtNAP can mediate ABA-regulated stomatal movement and water loss specifically during leaf senescence, and has an important role in fruit senescence , . (Custom);We found that the tertiary structure of SNAC9 was similar to that of ATNAP, which played an important role in the fruit senescence and was required for ethy…
XTH8	AT1G11545	fruit texture	Regulation	28025888	XTH1, XTH3, XTH4, XTH5, and XTH9 were mainly involved in the early fruit softening independent of ethylene, while XTH2, XTH6, XTH7, XTH8, XTH10, and XTH11 were predominantly involved in the late fruit softening dependent on ethylene. (Medscan)
AP2	AT4G36920	GA-signaling	Regulation	15708974;15708974	Genetic and physiological studies suggest that AP2 acts in part by suppressing gibberellin signaling to ensure uniformity of flower development against normal physiological fluxes (23). (Medscan);Genetic and physiological studies suggest that AP2 acts in part by suppressing gibberellin signaling to ensure uniformity of flower development against normal physiological fluxes ( 23 ). (Medscan)
AP2	AT4G36920	GA-signaling	Regulation	10.3390/ijms20112694	A large number of transcription factors‚Äîsuch as WRKY21, WRKY22, NAC1, AP2, EREB1, P450, and CYP81‚Äîthat both regulate gibberellin signaling and low-temperature signals have also been found. (Medscan)
NAP	AT1G69490	GA-signaling	Regulation	10.1007/s00299-019-02474-2;10.1007/s00299-019-02474-2;10.1007/s00299-019-02474-2	NAP plays an essential role in GA signaling to regulate leaf senescence in Arabidopsis (Custom);According to those results above, we inferred that NAP might be involved in GA signaling. (Custom);the results confirmed that NAP played a considerable role in GA signaling. (Custom)
APC2	AT2G04660	gametogenesis	Regulation	10.1038/ncomms1743	In addition, individual anaphase-promoting complex/ cyclosome subunits, APC2, APC4, APC6, APC8, APC13 and CDC27, have been found to have critical roles in gametogenesis or embryogenesis in Arabidopsis19‚Äì23. (Medscan)
NTRA	AT2G17420	gene duplication	Regulation	19451637	In Arabidopsis, NADPH-dependent thioredoxin reductase A (NTRA) and NADPH-dependent thioredoxin reductase B (NTRB) result from recent gene duplication and constitute the major route to reduce mitochondrial and cytosolic thioredoxins (16, 17). (Medscan)
CLF	AT2G23380	gene silencing	Regulation	10.1105/tpc.18.00064	Suppression of Set1 Expression by RNA interference Causes Gene Silencing Defects and a Global Deficiency in H3K4 Monomethylation We tested whether RNA interference-mediated Set1 suppression induced defects in gene repression similar to those of Mut-11, potentially supporting a role for this H3K4 histone methyltransferase in silencing as well as an in vivo interaction between Mut11p and Set1p. (Me…
HYL1	AT1G09700	gene silencing	Regulation	10.1093/nar/gku90710.1093/nar/gku907;10.1007/s00344-019-09951-8	These results suggest that HYL1 ensures the correct selection of pri-MicroRNA cleavage sites through homodimerization and thus contributes to gene silencing and plant development. (Medscan);The authors reported extended periods of light deprivation induced the degradation of HYPONASTIC LEAVES1 leading to gene silencing, a response similar to dark and shade. (Custom)
MYB26	AT3G13890	gibberellin response	Regulation	10.1186/1471-2164-15-1030;10.1186/1471-2164-15-1030	The Arabidopsis MYB26 protein was described to be involved in anther dehiscence, response to gibberellin stimulus and secondary cell wall biogenesis. (Medscan);The Arabidopsis MYB26 protein was described to be involved in anther dehiscence, response to gibberellin stimulus and secondary cell wall biogenesis. (Medscan)
PLDALPHA1	AT3G15730	glucosinolate biosynthesis	Regulation	10.3390/ijms20010082	Such differential regulation of enzymes involved in one metabolic pathway in untargeted proteomic approach is very unusual, suggesting that Phospholipase DŒ±1 might be a master regulator of glucosinolate biosynthesis. (Medscan)
AKT1	AT2G26650	grain filling	Regulation	10.1105/tpc.114.123455	The heading and grain-filling stages were delayed in Os-akt1 (Figures 5A and 5B). (Medscan)
CLF	AT2G23380	grain size	Regulation	10.1105/tpc.19.00542	Among the highly activated genes, we identified BIG GRAIN3 (Supplemental Data Set 1), which was recently shown to regulate grain size (Xiao et al., 2019). (Custom)
AKT1	AT2G26650	grain yield	Regulation	10.1105/tpc.114.123455	In addition, the lesion of Os-AKT1 also impaired grain yield. (Medscan)
DL3795W	AT4G15510	grain yield	Regulation	10.1017/S0021859612000330	Three of the four initial cultivars included in the present study (Estrella, originally named Etoile-de-Choisy, Impeto and Mara) carry the Rht8c dwarfing gene and probably the photoperiod-insensitive gene PpD1 (Worland et al. ), which have been reported to reduce plant height, enhance spike fertility, and consequently improve grain yield (Borojevic & Borojevic ). (Medscan)
FER	AT3G51550	grain yield	Regulation	10.3389/fpls.2017.01774	FER strongly affects grain production, with yield reduction often estimated between 10 and 30% ( ; ). (Medscan)
AKT1	AT2G26650	gravitropism	Regulation	10.1016/j.plantsci.2014.11.01710.1016/j.plantsci.2014.11.017	TRH1 belongs to Arabidopsis KT/KUP/HAK potassium transporter family controlling root-hair growth and gravitropism. (Medscan)
SGR2	AT1G31480	gravitropism	Regulation	10.1016/S1369-5266(02)00260-1	Thus, SGR2 may play a role in gravitropism by regulating such membrane systems. (Medscan);Morita et al. show that the gene products of ZIG and SHOOT GRAVITROPISM2 are important for gravitropism and are involved in the formation and function of the vacuole. (Medscan);Thus, SGR2 may play a role in gravitropism by regulating such membrane systems. (Medscan)
SAUL1	AT1G20780	greening	Regulation	10.1371/journal.pone.0021321;10.1371/journal.pone.0021321	When this trait was examined, seedlings from PUB44/pub44 parental plants had increased percentages of cotyledon greening and thus, were able to produce chlorophyll whereas control Col-0 seedlings showed very little greening produced anthocyanins (Figure 4C). (Medscan);When this trait was examined, seedlings from PUB44/pub44 parental plants had increased percentages of cotyledon greening and thus,…
AKT1	AT2G26650	growth rate	Regulation	11706182;11706182	Loss of either AKT1 or AKT2 had little effect on growth rate at any of the K+ concentrations when NH4+ was absent. (Medscan);This establishedthe important point that under these conditions, the growth rate ofseedlings was limited by the availability of K + .Loss of either AKT1 or AKT2 had little effect on growth rate at any ofthe K + concentrations whenNH 4 + was absent. (Medscan)
COL1	AT5G15850	growth rate	Regulation	10517835;10517835	Elongation of Ler and Col-1 pistils following 10 ¬µmol GA3 pistil-1 treatment resulted in a growth rate comparable to that observed in pollinated pistils (Fig. 1, top and middle). (Medscan);Elongation of L er and Col-1 pistils following10 ¬µmol GA 3 pistil -1 treatment resulted in a growth rate comparable to that observed inpollinated pistils (Fig. 1 , top and middle). (Medscan)
CSN5A	AT1G22920	growth rate	Regulation	10.1016/j.plantsci.2011.10.004	Survival rate, growth rate, and body weight of M. sexta larvae were strongly increased by CSN5 downregulation. (Medscan)
MHJ24.10	AT5G64120	growth rate	Regulation	10.1016/j.cropro.2018.02.018	However, seedlings artificially inoculated with G. boninense PER 71 showed a gradual reduction in growth rate and chlorophyll content from the third month onwards. (Medscan)
HAK5	AT4G13420	HAK5 pathway	Regulation	10.1093/plphys/kiab028	As described for the GadC C-plug, the AtHAK5 autoinhibitory domain could establish interactions with other domains of the transporter to block the K+ pathway of AtHAK5. GLOSSARY{4999997={Member=826973} 45999998="domains" 45999999="domain"} (Custom)
POM1	AT1G05850	heat tolerance	Regulation	10.1016/j.pbi.2007.04.011	However, HOT2 was recently reported to encode CTL1, a chitinase-like protein, which is not only required for acquired thermotolerance but also involved in salt stress and required for proper development [ ]. (Medscan);Taken together, these findings clearly demonstrate that a mutation of AtCTL1 is responsible for the decreased salt tolerance and heat resistance as well as the abnormal development …
SKIP	AT1G77180	heat tolerance	Regulation	10.1186/1471-2229-13-21;10.1186/1471-2229-13-21	Our result showed that GmGBP1-ox plants increased the tolerance to heat whereas atskip-i plants reduced the tolerance to heat, indicating that AtSKIP has the ability of heat tolerance. (Medscan);Our result showed that GmGBP1-ox plants increased the tolerance to heat whereas atskip-i plants reduced the tolerance to heat, indicating that AtSKIP has the ability of heat tolerance. (Medscan)
VRN1	AT3G18990	histone acetylation	Regulation	17114581	The activities of VIN3, VRN2, and VRN1 result in histone modifications characteristic of Polycomb group gene-induced chromatin silencing¬ónamely, reduced histone acetylation and increased histone K27 and K9 methylation (Bastow et al. 2004 ; Sung and Amasino 2004 ). GLOSSARY{40999998="K9" 40999999="K27"} (Medscan)
CLF	AT2G23380	histone methylation	Regulation	10.1007/s11738-016-2188-5	Most recently, it has been reported that CLF and SDG8 can perform combinatorial functions of diverse histone methylations in flowering time regulation (Medscan)
VRN1	AT3G18990	histone methylation	Regulation	10.1016/S0065-2296(08)00805-7	VIN3 is involved in the initiation of histone deacetylation in AtFLC chromatin during prolonged cold treatment, and VIN3, VRN1, and VRN2 are required for histone methylation and the creation of a stable inactive state (Henderson and Dean, 2004[Go]; Sung and Amasino, 2004[Go]). GLOSSARY{999999="AtLC"} (Medscan);According to , this epigenetic silencing of FLC is mediated by VERNALIZATION 1 (VRN1) a…
CLF	AT2G23380	histone modification	Regulation	10.1242/dev.077073	mechanisms, such as CURLY LEAF-mediated histone modifications, are responsible for the maintenance of the repressed state throughout flower development. (Medscan)
VRN1	AT3G18990	histone modification	Regulation	10.1038/s41477-018-0301-z;10.1038/s41477-018-0301-z;10.1016/j.pbi.2003.11.010	Repression of FLC by prolonged cold requires many genes, such as Arabidopsis thaliana VERNALIZATION 1 , VERNALIZATION 2 , and VERNALIZATION INSENSITIVE 3 (VIN3), which are involved in histone modifications at FLC (refs 39‚Äì42). (Medscan);During vernalisation, the active histone modification marks H3K4me3 and H3K36me3 are gradually increased at VRN1, while H3K27me3 levels decrease59,67,106,129. (…
RPM1	AT3G07040	hypersensitive response	Regulation	10.1073/pnas.1708288114;10.1073/pnas.1708288114;10.1073/pnas.1708288114;10.1073/pnas.1708288114;10.1016/j.bbrc.2016.08.154;10.1016/j.bbrc.2016.08.154;10.1016/S0092-8674(02)00661-X;10.1016/S0092-8674(02)00661-X;10.1016/S0092-8674(02)00661-X;10.1016/S0092-8674(02)00661-X;10.1016/S0092-8674(02)00661-X;10.1016/S0092-8674(02)00661-X;10.1016/S0092-8674(03)00040-0;10.1016/S0092-8674(03)00040-0;10.1016/S…	RPM1 activation and hypersensitive response signaling can be reconstituted in N. benthamiana by coexpression of RPM1, RPM1-interacting protein 4, and AvrRpm1 (or AvrB), by coexpression of RPM1 and phosphomimetic RPM1-interacting protein 4T166D, or by expression of the autoactive MHD mutant RPM1D505V (26, 42).To analyze whether the coiled coil or any other RPM1 domain can initiate a pathogen-indep…
RPM1	AT3G07040	hypersensitive response	Regulation	10.1007/s00425-019-03092-8	To determine if ZmQCR7 could also suppress other NLR-induced hypersensitive response, we used the same hypersensitive response dynamic assay to test if ZmQCR7 could affect the hypersensitive response induced by RPM1(D505 V), an autoactive allele of Arabidopsis NLR protein RPM1 (Gao et al. 2011). GLOSSARY{44999999="D505"} (Medscan)
RPP13	AT3G46530	hypersensitive response	Regulation	10.1016/j.pmpp.2016.04.001;10.1094/PHYTO-02-16-0083-R	These results indicate that T3SS-dependent expression and translocation of AvrRPS4N can deliver C-terminally tagged effector domains of ATR13 alleles to plant cells, resulting in allele-specific and RPP13-Niederzenz-dependent hypersensitive response. [Figure 2] View larger version (32K): [in this window] [in a new window] [as a PowerPoint slide] . (Medscan);Virus-induced gene silencing of MEK2 in…
FER	AT3G51550	hypocotyl growth	Regulation	10.1093/mp/ssu031	We therefore concluded that HERK1, THE1 and particularly, FER, are required for hypocotyl elongation mostly in a brassinosteroid-independent manner at the seedling stage. (Medscan);In dark-grown seedlings, FER promotes hypocotyl elongation, in parallel and in concert with ethylene and brassinosteroid -signaling pathways ( ; ). (Medscan)
HA5	AT2G24520	hypocotyl growth	Regulation	10.1104/pp.19.00496	Likewise, the reduction in hypocotyl lengths resulting from pp2c.d5M328K-GFP expression was partially suppressed in the ost2-2 aha2-5 background (Fig. 5, E‚ÄìH). (Custom)
HA5	AT2G24520	hypocotyl growth	Regulation	10.1093/pcp/pcu02810.1093/pcp/pcu028	Hypocotyl elongation in etiolated seedlings of Arabidopsis thaliana was suppressed by the H(+)-ATPase inhibitors vanadate and erythrosine B, and was significantly reduced in aha2-5, which is a knockout mutant of the major H(+)-ATPase isoform in etiolated seedlings. (Medscan)
HERK1	AT3G46290	hypocotyl growth	Regulation	19383785	We therefore concluded that HERK1, THE1 and particularly, FER, are required for hypocotyl elongation mostly in a brassinosteroid-independent manner at the seedling stage. (Medscan)
HYL1	AT1G09700	hypocotyl growth	Regulation	10.1371/journal.pgen.1007247	We found the pif4-2/hyl-2 double mutant has a shorter hypocotyl length than those of hyl1-2 and pif4-2 single mutants grown under red light ( ), indicating that HYL1 mutation can enhance the photomorphogenesis phenotype of the pif4-2 mutant grown under red light; therefore, HYL1 and PIF4 have a synergistic function in the regulation of hypocotyl elongation. (Medscan)
HYL1	AT1G09700	hypocotyl growth	Regulation	10.1016/j.xplc.2021.100169	HYPONASTIC LEAVES 1, DICER-LIKE 1, HEN, and HASTY increase the hypocotyl growth of seedlings in darkness ( ; ; ; ). (Custom)
PEPR1	AT1G73080	hypocotyl growth	Regulation	10.1073/pnas.1302659110	(6) also found that PEPR1/2 are partially required for ethylene-induced hypocotyl growth inhibition in etiolated seedlings. (Medscan)
POM1	AT1G05850	hypocotyl growth	Regulation	10.1093/mp/ssq079	Treatment of the elp1 mutant with the same amount of 1-aminocyclopropane-1-carboxylic acid further exaggerated the hook curvature, further reduced the hypocotyl length, and increased the hypocotyl diameter (Figures 7D and 8). (Medscan);Further publications showed that mutations in CTL1/POM1 result in reduced etiolated hypocotyl elongation and in root swelling ( ; ). (Medscan);Treatment of the elp…
MAP65-1	AT5G55230	imbibition	Regulation	10.1186/s12915-020-00774-8	The expression of MAP65-1 and MAP65-2 increased during imbibition of dormant seeds in the presence of GA3 (Fig. 5g, h), when it remained unchanged or decreased, respectively, in the case of non-dormant seeds imbibed with abscisic acid (Fig. 5g, h). (Custom)
CRK10	AT4G23180	immune response	Regulation	10.1371/journal.pgen.1006049;10.1371/journal.pgen.1006049;10.1371/journal.pgen.1006049;10.1371/journal.pgen.1006049	We have identified a new gene (CRK10) required for this immune response; (Medscan);Here we provide direct and robust genetic evidence that the CRK6 and CRK10 genes mediate benzothiadiazole-induced immune response. (Medscan);We have identified a new gene (CRK10) required for this immune response; without it, plants are more susceptible to infection. (Medscan)
EFR	AT5G20480	immune response	Regulation	10.1111/pbi.1299910.1111/pbi.12999;10.1038/s41467-021-22456-x;10.1016/j.molp.2021.05.006	Constitutive EFR expression led to EFR accumulation and activation of immune responses upon treatment with the EF-Tu-derived elf18 peptide in leaves and roots. (Custom);In Arabidopsis, cell damage activates the expression of multiple pattern recognition receptors, including FLS2, EFR, CERK1, RLP23, and LORE, which facilitate stronger immune responses during root-bacteria interactions50. (Custom);…
EFR	AT5G20480	immune response	Regulation	10.1007/s11427-016-0048-4;10.1007/s11427-016-0383-y;10.1038/s41422-018-0027-5;10.1016/j.tplants.2011.01.001;10.1016/j.chom.2010.03.007;10.1016/j.pbi.2014.09.004;10.1104/pp.112.212431;10.1371/journal.ppat.1004809;10.1105/tpc.113.122499;10.1146/annurev-arplant-042817-040540;10.3389/fpls.2017.00908;10.1038/srep03021;10.1371/journal.ppat.1004809;10.1038/s41598-018-34949-9;10.1111/pbi.1299910.1111/pbi…	Interestingly, bak1-5 mutant shows compromised EFR-and FLS2-dependent immune responses, but not brassinosteroid response or cell death (Schwessinger et al., 2011), indicating that redox might participate in regulation of specificity among BAK1-mediated pathways. (Medscan);In patterns -triggered immunity, the transmembrane pattern recognition receptors , such as EFR and FLS2, detect the conserved …
FER	AT3G51550	immune response	Regulation	10.1104/PP.19.01310	Meanwhile, Arabidopsis fer mutants showed hypersensitivity to this pathogen, indicating that the normal function of FER is to up-regulate the immune response by acting as a scaffold for proteins involved in pathogen-associated molecular pattern-triggered immunity and by suppressing jasmonate-responsive signaling. (Custom)
FER	AT3G51550	immune response	Regulation	10.1104/pp.16.00667;10.1104/pp.17.00390;10.1146/annurev-arplant-042817-040557;10.1371/journal.pbio.2006340;10.1038/s41598-018-30711-3;10.1016/j.tplants.2019.09.002;10.1186/s12870-019-2223-y;10.1016/j.molp.2020.08.014;10.1016/j.molp.2020.08.014;10.1016/j.molp.2020.08.014	That FERONIA participates in regulating immune responses also lends support to the idea that as a class malectin-like domain-containing receptor-like kinases play important roles in regulating interactions at the microbe and plant cell-wall interface (Hok et al., 2011; (Medscan);FERONIA, for example, controls pollen tube burst and acts as a negative regulator of the immune response to bacterial a…
NAP	AT1G69490	immune response	Regulation	10.1007/s12031-020-01718-1	It was also shown that activity-dependent neuro-protective protein/NAP modulate the microtubule-dependent immune response, linked with microbiota composition, and activity-dependent neuro-protective protein deficiency is associated with the changes in commensal gut microbiota composition, which can be treated with NAP (CP201) (Kapitansky et al. 2020). (Custom)
PEPR1	AT1G73080	immune response	Regulation	10.1073/pnas.1205448109;10.1146/annurev-arplant-042817-040540;10.3389/fpls.2017.00908;10.1105/tpc.18.00757;10.1016/j.pbi.2014.04.007;10.1073/pnas.1302659110;10.1094/MPMI-08-17-0203-FI;10.1094/MPMI-06-17-0136-R;10.3390/ijms2113459010.3390/ijms21134590	involved in immune responses that is impaired in leaves of pepr1 null mutants (pepr1-aeq) (16). (Medscan);BIK1 and PBL1 are required not only for immune signaling mediated by FLS2 but also for immune responses mediated by other pattern recognition receptors including LYSINE MOTIF RECEPTOR KINASE5, PEPR1, PEPR2, and EFR (130, 132, 247). (Medscan);BIK1 was then revealed to play an essential role in…
RPM1	AT3G07040	immune response	Regulation	10.1073/pnas.1708288114;10.1007/s00018-018-2839-3;10.1016/j.tplants.2012.06.011;10.1016/j.pbi.2011.03.011;10.1016/j.chom.2012.01.015;10.1371/journal.ppat.1003127;10.1371/journal.pgen.1003018;10.1371/journal.pone.0042633;10.1186/1471-2164-15-18;10.1094/MPMI-10-15-0228-R;10.1094/MPMI-10-15-0228-R;10.1105/tpc.17.00464;10.1094/MPMI-07-18-0212-FI;10.1371/journal.pgen.1003018;10.1371/journal.ppat.10031…	Activated RPM1 leads to the hypersensitive response and to growth restriction of Pseudomonas strains expressing AvrRpm1 or AvrB; however, the molecular mechanisms leading to RPM1 activation and downstream signaling are unknown, as are whether RPM1 self-associates before or after its activation, and whether this potential oligomerization is necessary for RPM1-mediated immune responses. (Medscan);A…
SAUL1	AT1G20780	immune response	Regulation	10.1094/MPMI-07-15-0146-R	The ubiquitin ligase SAUL1 appears to be important for immune responses initiated at the plasma membrane. (Medscan)
TPR1	AT1G80490	immune response	Regulation	10.1016/j.molp.2018.12.002;10.1016/j.molp.2018.12.002;10.1016/j.molp.2018.12.002;10.1016/j.pbi.2011.05.005;10.1073/pnas.1002828107;10.1073/pnas.1002828107;10.1073/pnas.1002828107;10.1073/pnas.1002828107;10.1073/pnas.1002828107	Knocking out TPR1 and its close homologs compromises immunity mediated by SNC1 and several other TIR-nucleotide-binding-leucine-rich repeat-type R proteins, whereas overexpression of TPR1 constitutively activates SNC1-mediated immune responses. (Medscan);Among the target genes of TPR1 are Defense no Death 1 (DND1) and Defense no Death 2 (DND2), two known negative regulators of immunity that are r…
UPF3	AT1G33980	immune response	Regulation	10.1105/TPC.20.00244	Mutants deficient in UP-FRAMESHIFT SUPRESSOR1, UPF3, and SMG7 exhibit constitutive activation of the immune response, which, in the case of UP-FRAMESHIFT SUPRESSOR1 inactivation, leads to lethality due to necrosis of germinating seedlings (Yoine et al., 2006; Jeong et al., 2011; Rayson et al., 2012; Riehs-Kearnan et al., 2012). (Custom)
CLF	AT2G23380	imprinting	Regulation	10.1093/nar/gkx224	Members of the Polycomb group protein , CURLY LEAF (CLF), MEDEA (MEA) and SWINGER (SWN) site specifically tri-methylate H3K27 and affect gene imprinting, flowering times and homeotic gene expression ( ). (Medscan)
AP2	AT4G36920	inflorescence branching	Regulation	10.1111/j.1365-313X.2011.04804.x10.1111/j.1365-313X.2011.04804.x	Preferential expression of mature miR172s in the area around the spikelet meristems implies that depletion of the AP2 family genes in those meristems via miR172 is an important step in controlling inflorescence branching and the formation of floral organs. (Medscan)
AP2	AT4G36920	inflorescence development	Regulation	10.1105/tpc.5.6.639;10.1016/j.cj.2019.04.005;10.1186/s12864-021-07851-4	Our analysis suggests that the acquisition of meristem identity during inflorescence development is mediated by antagonistic interactions between TFL1 and LFY and between TFL1 and AP1/AP2. (Medscan);Transcription factors, such as the MADS, KNOTTED-like homeobox and AP2 families, are critical for early inflorescence development in cereals [ ]. (Medscan);On the other hand, TFs, such as AP2, SPL, bZ…
VRN1	AT3G18990	inflorescence development	Regulation	10.1016/j.cj.2017.07.001;10.1038/nrg3291;10.1104/pp.113.225854;10.1104/pp.113.225854;10.1186/s12870-018-1591-z;10.1186/s12870-018-1591-z	VRN1 promotes inflorescence development and represses transcription of VRN2. (Medscan);VRN1 promotes inflorescence development and represses transcription of VRN2, which encodes a protein containing a zinc finger motif and a CCT domain83. GLOSSARY{45999999="zinc finger"} (Medscan);Although the continuous addition of GA to short day-grown Vrn1g plants accelerated the initial spike development, it …
VRN1	AT3G18990	inflorescence development	Regulation	10.1016/j.cj.2017.07.001;10.1038/nrg3291;10.1104/pp.113.225854;10.1104/pp.113.225854;10.1104/pp.113.225854	VRN1 promotes inflorescence development and represses transcription of VRN2. (Medscan);VRN1 promotes inflorescence development and represses transcription of VRN2, which encodes a protein containing a zinc finger motif and a CCT domain83. (Medscan);Although the continuous addition of GA to short day-grown Vrn1g plants accelerated the initial spike development, it was not sufficient for the develo…
VRN1	AT3G18990	inflorescence initiation	Regulation	10.1016/j.tplants.2007.06.010;10.1016/j.tplants.2007.06.010	Prolonged exposure to low temperatures up-regulates VRN1, which promotes inflorescence meristem identity at the shoot apex, accelerating inflorescence initiation independently of the long-day response pathway. (Medscan);In varieties that flower without vernalization, expression of VRN1 increases during inflorescence initiation and remains high through subsequent stages of apex development . (Meds…
AP2	AT4G36920	inflorescence morphology	Regulation	10.1104/pp.113.216044;10.1104/pp.16.00789;10.1111/j.1365-313X.2011.04804.x10.1111/j.1365-313X.2011.04804.x;10.1104/PP.20.00658;10.1104/PP.18.01029;10.1104/PP.18.00324	Plant Cell Physiol 51: 47‚Äì57 Lee DY, An G (2012) Two AP2 family genes, Supernumerary bract and Osindeterminate spikelet 1 , synergistically control inflorescence architecture and floral meristem establishment in rice. (Medscan);Nat Rev Genet 6: 688‚Äì698 Lee DY, An G (2012) Two AP2 family genes, supernumerary bract and Osindeterminate spikelet 1 , synergistically control inflorescence architect…
DL3795W	AT4G15510	inflorescence morphology	Regulation	10.1016/j.tplants.2019.06.002	The mutation Ppd-1a results in a photoperiod-insensitive phenotype under short-day conditions and changes the inflorescence architecture, showing paired spikelets and more grains . (Medscan)
VRN1	AT3G18990	inflorescence morphology	Regulation	10.1016/j.cj.2014.07.003	Furthermore, the comparatively smaller diploid genome of T. monococcum has made it an efficient experimental model for map-based cloning of genes controlling important traits in Triticeae crops, such as the powdery mildew resistance gene Pm3, leaf rust resistance gene Lr10, the VRN1 and VRN2 genes regulating vernalization response, and the Q gene controlling spike morphology . (Medscan)
CSN5A	AT1G22920	innate immune response	Regulation	10.1016/j.tplants.2021.01.005	In addition, parallels to mammalian effector hubs can be observed, as exemplified by the CSN5A protein, which is part of the COP9 signalosome and is essential in regulating innate immune responses across eukaryotes ( ) [ , ]. (Custom)
EFR	AT5G20480	innate immune response	Regulation	10.1186/s12862-017-0891-5;10.1016/j.tplants.2011.04.003;10.1104/pp.113.215509;10.1007/s13313-017-0512-1;10.1186/s12862-017-0891-5;10.1104/pp.113.21550910.1104/pp.113.215509	Subfamily I members include the IOS1 and FRK genes, which are involved in defense signaling [74], Subfamily XII members include FLS2 and the EF-Tu Receptor (EFR) (from A. thaliana), which are involved in innate immunity against pathogens [12], as well as O. sativa Xa 21, which is involved in resistance to bacterial pathogen Xanthomonas oryzae pv. oryzae [75]. (Medscan);In addition to its essentia…
HAK5	AT4G13420	innate immune response	Regulation	10.1007/s11104-018-3770-y	J Exp Bot 59:2945‚Äì2954 Brauer EK, Ahsan N, Dale R et al (2016) The Raf-like kinase ILK1 and the high affinity K+ transporter HAK5 are required for innate immunity and abiotic stress response. (Medscan)
PEPR1	AT1G73080	innate immune response	Regulation	10.1104/pp.114.235598	Similarly, BAK1 is a positive regulator of innate immune responses triggered by the Arabidopsis LRR-receptor-like kinases PLANT ELICITOR PEPTIDE1 RECEPTOR1 (PEPR1) and PEPR2 that bind the Arabidopsis-derived damage-associated molecular pattern A. thaliana Peptide1 (AtPep1; Krol et al., 2010; Postel et al., 2010; Roux et al., 2011) and by the tomato (Solanum lycopersicum) leucine-rich repeat recep…
AP2	AT4G36920	integument growth	Regulation	10.1104/pp.113.217703;10.4161/psb.25928;10.1038/srep36304	By contrast, APETALA2 (AP2) inhibits integument growth and the development of embryo and endosperm and reduces the seed size. (Medscan);Besides, AP2 acts as an important negative regulator of seed development by inhibiting integument growth (and embryo/endosperm development) to reduce the seed size.4 (Medscan);The A-class homeotic gene APETALA2 (AP2), a floral homeotic Transcription factor, is kn…
AP2	AT4G36920	integument growth	Regulation	10.1104/pp.113.217703;10.4161/psb.25928	By contrast, APETALA2 (AP2) inhibits integument growth and the development of embryo and endosperm and reduces the seed size. (Medscan);Besides, AP2 acts as an important negative regulator of seed development by inhibiting integument growth (and embryo/endosperm development) to reduce the seed size.4 (Medscan)
HYL1	AT1G09700	integument growth	Regulation	10.3389/fpls.2020.0039710.3389/fpls.2020.00397	We report that mutations of HUA ENHANCER1 (HEN1) and HYPONASTIC LEAVES 1 (HYL1) interfered with integument growth. (Custom)
AP2	AT4G36920	integument initiation	Regulation	15131247	The APETALA2 domain transcription factor AINTEGUMENTA appears to have a role in promoting primordium outgrowth at a number of steps in reproductive development (Elliott et al., 1996[Go]; Krizek et al., 2000[Go]) and is required for integument initiation and growth (Elliott et al., 1996[Go]; Klucher et al., 1996[Go]; Baker et al., 1997[Go]). (Medscan)
AP2	AT4G36920	internode growth	Regulation	10.1016/j.jplph.2012.02.018;10.1016/j.jplph.2012.02.018;10.1007/s00122-016-2689-z;10.1371/journal.pone.0066466	It was demonstrated that some members of the AP2 gene family could affect internode length through the GA biosynthesis pathway ( ). (Medscan);It has been reported that some members of the AP2 gene family could affect internode length by regulation of the GA synthesis pathway ( ). (Medscan);APETALA2 (HvAP2) plays a role in determining the size and shape of barley inflorescence by regulating the du…
MAP65-1	AT5G55230	interphase	Regulation	10.1104/pp.114.238477	Microtubule bundle formation in interphase cortical arrays is mediated redundantly by members of the MAP65 family, including MAP65-1 and MAP65-2 (Lucas and Shaw, 2012) and possibly MAP65-5 (Van Damme et al., 2004). (Medscan)
AKT1	AT2G26650	ion homeostasis	Regulation	10.1094/MPMI.2004.17.7.789	Taken together, the results indicate that LjKUP is a potassium transporter of the plasma membrane, which may play roles in cell expansion during nodule development and in ion homeostasis during symbiotic nitrogen fixation. (Medscan)
HAK5	AT4G13420	ion homeostasis	Regulation	10.1186/s12870-019-2187-y	In this study, KUP1, high affinity K+ transporter 5 and NHX2 were identified to contribute to ion homeostasis. (Custom)
FER	AT3G51550	JA pathway	Regulation	10.1186/s12870-020-02745-1	As FERONIA regulates jasmonic acid signalling in an antagonistic way [48], it is unsurprising that it was downregulated in tansy plants that received only caterpillar treatment. GLOSSARY{4999999={Member=1270282}} (Custom)
FER	AT3G51550	JA pathway	Regulation	10.1016/j.molp.2020.08.014	Previous work has shown that FER inhibits jasmonic acid signaling by reducing the protein level of the transcription factor MYC2, a key regulator of jasmonic acid signaling ( ). GLOSSARY{4999998={Member=1270282} 4999999={Member=1270282}} (Custom)
HYL1	AT1G09700	JA pathway	Regulation	10.1007/s12374-016-0303-1	The HYL1-OE transgenic plants displayed faster disease progression after B. cinerea infection than wild-type plants (Fig. 4B), indicating that HYL1 negatively regulates the jasmonic acid pathway. GLOSSARY{4999999={Member=1270282}} (Medscan)
COL1	AT5G15850	jasmonate response	Regulation	10.1007/s00299-013-1393-6	Arabidopsis COL1, which is required in jasmonate response, was found to interact with RPD3-type histone deacetylase AtHDAC6 (Devoto et al. 2002). (Medscan)
EFR	AT5G20480	jasmonate response	Regulation	10.1073/pnas.1216780110	A second characteristic feature of the EFR-EIN2 regulons is the negative correlation between ethylene-and jasmonate-responsiveness. (Medscan)
AKT1	AT2G26650	K+ import/homeostasis	Regulation	10.1016/j.jplph.2011.10.007;10.1016/j.plaphy.2012.10.017;10.1093/mp/ssq006;10.1104/pp.113.215913;10.1007/s00709-013-0540-9;10.1007/s00709-013-0540-9;10.1104/pp.113.21591310.1104/pp.113.215913;10.1016/j.jplph.2015.02.010;10.1152/physrev.00038.2011;10.1016/j.gene.2020.145311	AKT1 is apparently a target of salt stress in sos1 plants, resulting in poor growth due to impaired K(+) uptake. (Medscan);The high-affinity K(+) transporter AtHAK5 and the inward-rectifier K(+) channel AtAKT1 have been described to contribute to K(+) uptake in Arabidopsis thaliana. (Medscan);Collectively, these results indicate that the AKT1 channel is an important component of the K+ uptake app…
HAK5	AT4G13420	K+ import/homeostasis	Regulation	10.1186/s12870-020-02631-w	[22] demonstrated that high affinity K+ transporter 5 plays important roles in controlling both the influx of K+ into roots and its transport to the aerial parts of the plant. (Custom)
PLDALPHA1	AT3G15730	K+ import/homeostasis	Regulation	10.1111/pce.1383110.1111/pce.13831	Phospholipase DŒ±1 mediates the high-Mg2+ stress response partially through regulation of K+ homeostasis. (Custom)
AP2	AT4G36920	leaf abscission	Regulation	10.1186/s12864-016-2845-5;10.1186/s12864-016-2845-5;10.1186/s12864-016-2845-5;10.1186/s12864-016-2845-5;10.1186/s12864-016-2845-5	Comparative analysis of ethylene-and water-deficit stress-induced leaf abscission suggested that the expression of 99 apetala2/ethylene response factor genes in response both treatments resulted in leaf abscission. (Medscan);SOTA clustering performed to analyze the differences in gene expression profiles among the six leaf abscission time points, finding that FDR-corrected P values of <0.01 and s…
AP2	AT4G36920	leaf development	Regulation	10.1186/s12864-015-1504-6	These APETALA2-domain containing TFs, together with type-B Arabidopsis response regulators, are involved in regulation of embryo, cotyledon and leaf development . (Medscan)
CLF	AT2G23380	leaf development	Regulation	10.1186/1471-2164-13-234;10.1186/1471-2164-13-234	CURLY LEAF and SWN are expressed throughout many phases of plant development and have been shown to be involved in regulating leaf development. (Medscan);CURLY LEAF and SWN are expressed throughout many phases of plant development and have been shown to be involved in regulating leaf development. (Medscan)
HYL1	AT1G09700	leaf development	Regulation	10.1016/j.pbi.2004.11.008	Alternatively, these phenotypes might be related to a role for MicroRNA in imprinting, as reporter-gene expression suggests that DCL1 is paternally imprinted . hen1 and hyl1 mutants resemble weak dcl1 mutants. hen1 was originally isolated as an enhancer of hua1, a regulator of floral organ identity, but is also allelic to the inflorescence mutant corymbosa- 2 . hyl1 affects leaf development, apic…
RPL90D	AT4G10450	leaf development	Regulation	10.3389/fpls.2015.01102	RPL9C and RPL9D have redundant functions in leaf development. (Medscan)
SKIP	AT1G77180	leaf development	Regulation	10.1007/s00299-013-1540-0;10.1007/s00299-013-1540-0	Similar observations were obtained with blue light (Figs. 4g‚Äìi, S3g‚Äìi) for the three genotypes, indicating that AtSKIP functions in leaf development independent of light wavelength. (Medscan);Putative phosphorylated AtSKIP (AtSKIPDD) displays the opposite function in the leaf development from AtSKIP seedlings, supporting the view that AtSKIP participates in deciding the activation of leaf dev…
AKT1	AT2G26650	leaf growth	Regulation	11706182	The possibility that AKT1 providesan activity required for leaf expansion is not readily tested withthese mutants because akt1-1 seedlings do not reach the leafexpansion stage in K + -limiting conditions,presumably because the uptake ability of their roots has been greatly impaired. (Medscan)
CLF	AT2G23380	leaf growth	Regulation	17259261;17259261	In tobacco (Nicotiana tabacum), overexpression of SET1 delays root and leaf growth (Shen and Meyer, 2004[Go]). (Medscan);In tobacco ( Nicotiana tabacum ), overexpression of SET1 delays root and leaf growth (Shen and Meyer, 2004 ). (Medscan)
HYL1	AT1G09700	leaf growth	Regulation	10.1007/s12374-016-0303-1	Leaf growth is promoted in HYL1-OE plants. (Medscan)
SKIP	AT1G77180	leaf growth	Regulation	10.1007/s00299-013-1540-0;10.1007/s00299-013-1540-010.1007/s00299-013-1540-0	Together, these data indicate that AtSKIP participates in cytokinin-regulated promotion of leaf growth in photomorphogenesis, and that phosphorylation interferes with AtSKIP normal function. (Medscan);Together, these data indicate that AtSKIP participates in cytokinin-regulated promotion of leaf growth in photomorphogenesis, and that phosphorylation interferes with AtSKIP normal function. (Medsca…
SKIP	AT1G77180	leaf initiation	Regulation	10.1007/s00299-013-1540-0;10.1007/s00299-013-1540-010.1007/s00299-013-1540-0	Expression of AtSKIPDD interferes with AtSKIP function in leaf initiation GLOSSARY{999999="AtKIPDD"} (Medscan);AtSKIP participated in cytokinin-regulated leaf initiation. (Medscan)
BLH2	AT4G36870	leaf morphology	Regulation	10.1105/tpc.106.048769	Overexpression of SAW1 in an as1 mutant suppresses the as1 leaf phenotype and reduces ectopic BREVIPEDICELLUS leaf expression. (Medscan);Overexpression of SAW1 in an as1 mutant suppresses the as1 leaf phenotype and reduces ectopic BREVIPEDICELLUS leaf expression. (Medscan);Overexpression of SAW1 in an as1 mutant suppresses the as1 leaf phenotype and reduces ectopic BREVIPEDICELLUS leaf expression…
CLF	AT2G23380	leaf morphology	Regulation	10.1016/S0981-9428(01)01239-6;10.1038/s41467-019-09310-x	The first example was the curly leaf mutation, which affects Arabidopsis flowering time, leaf morphology and flower development (Goodrich et al., 1997). (Medscan);In A. thaliana, the CURLY LEAF gene has been found to influence flower as well as leaf morphologies. (Medscan);CLF, thereby controls flowering time, leaf morphology, and floral organogenesis , . (Medscan)
HYL1	AT1G09700	leaf morphology	Regulation	19155326	When observing leaf morphology in detail, acuteness of the third and fourth rosette leaves was significantly increased in the order of wild-type plants, the homozygous suppressor, the heterozygous suppressor, and hyl1 plants (Fig. 2C). [FIGURE 2.] View larger version: In this window. (Medscan)
COL1	AT5G15850	leaf movement	Regulation	12837818	In addition, the overexpression of COL1 and COL2 changed the circadian rhythmicity of leaf movement and the expression of the CAB gene ( Ledger et al ., 2001 ). (Medscan)
AP2	AT4G36920	leaf senescence	Regulation	10.1038/s41438-018-0028-z	Despite large transcription factor families such as NO APICAL MERISTEM/ARABIDOPSIS TRANSLATION ACTIVATIONFACTOR/CUP-SHAPED COTYLEDON (NAC), WRKY, bHLH, APETALA2/ETHYLENE RESPONSE FACTOR (AP2/ethylene response factor), and MYB are involved in leaf senescence, consisting of a hierarchical and coordinated regulatory network , , , only several TFs, including WRKY53 , WRKY54 and WRKY70 , WRKY57 , ANAC…
NAP	AT1G69490	leaf senescence	Regulation	10.1146/annurev-arplant-050718-095859;10.1146/annurev-arplant-050718-095859;10.1104/pp.19.00380;10.1007/s00299-019-02474-210.1007/s00299-019-02474-2;10.1007/s00299-019-02474-210.1007/s00299-019-02474-2;10.3390/ijms21062042;10.1104/PP.19.01552;10.3390/ijms2120767210.3390/ijms21207672;10.3390/ijms21207672;10.3390/ijms21207672;10.3390/ijms21207672;10.3390/ijms21207672;10.1016/j.pld.2020.11.003;10.10…	ORESARA 1 and AtNAP, which are directly activated by ETHYLENE INSENSITIVE 3, regulate both common [ANAC041 and 079 and VND-INTERACTING 2 ] and different NAM/ATAF/CUC transcription factor targets during leaf senescence. (Medscan);ORESARA 1 and AtNAP/ANAC029 activate NAM/ATAF/CUCs, catabolic genes, and senescence-associated genes to promote leaf senescence. (Medscan);Plant Mol Biol 82: 603‚Äì622 Gu…
NAP	AT1G69490	leaf senescence	Regulation	10.1007/978-1-4939-7672-0_8;10.1007/978-1-4939-7672-0_11;10.1007/978-1-4939-7672-0_13;10.1016/j.plantsci.2012.05.004;10.1016/j.jplph.2009.02.002;10.1016/j.jplph.2009.05.013;10.1016/j.gene.2009.05.012;10.1016/j.gene.2009.05.012;10.1016/j.biotechadv.2013.02.003;10.1016/j.plantsci.2014.11.018;10.1016/j.jplph.2014.01.008;10.1016/j.jplph.2014.01.008;10.1016/j.gene.2013.09.007;10.1016/j.tplants.2015.10…	AtNAP, a NAC family transcription factor, has an important role in leaf senescence. (Medscan);Guo Y, Gan S (2006) AtNAP, a NAC family transcription factor, has an important role in leaf senescence. (Medscan);Further study showed that AtNAP, a positive regulator of leaf senescence, regulates the expression of SAG113, illustrating a strong link between ABA signaling and leaf senescence [10]. (Medsc…
PLDALPHA1	AT3G15730	leaf senescence	Regulation	10.1371/journal.pone.0065687;10.1371/journal.pone.0065687;10.1371/journal.pone.0065687;10.3389/fpls.2019.00275	It has been shown that both PLD transcription and enzymatic activity increase during castor bean leaf senescence (Ryu and Wang, 1995[Go]). (Medscan);They speculated that PLD may be involved in leaf senescence, because the PLD gene is induced by ABA. (Medscan);It remains to be established whether and how any phospholipase D isoforms apart from phospholipase DŒ±1 function in leaf senescence. (Medsc…
SAUL1	AT1G20780	leaf senescence	Regulation	10.1371/journal.pone.0021321;10.1371/journal.pone.0021321;10.1371/journal.pone.0021321;10.1371/journal.pone.0021321;10.1093/jxb/erv148	They also linked PUB44/SAUL1 to abscisic acid biosynthesis through the Arabidopsis Aldehyde Oxidase (AAO3) protein, and proposed a model where PUB44/SAUL1 negatively regulated leaf senescence by negatively regulating abscisic acid levels. (Medscan);Using trypan blue staining, we observed cell death lesions in both the cotyledons and roots of three day old pub44/pub44 seedlings which suggest that …
BLH2	AT4G36870	leaf shape	Regulation	10.2135/cropsci2017.04.0227	Two BEL1-like TALE homeodomain family proteins, BEL1-LIKE HOMEODOMAIN2/SAWTOOTH1 and BLH4/SAW2, contain an EAR motif and are involved in establishing leaf shape by repressing the expression of one or more Knotted-related homeobox genes (Kumar et al., 2007). (Medscan);SAWTOOTH1 (BLH2/SAW1) and SAWTOOTH2 (BLH4/SAW2), the orthologous genes of Os03g0732100 in Arabidopsis, have been reported to redund…
HYL1	AT1G09700	leaf shape	Regulation	10.1016/j.cub.2004.01.035;10.1073/pnas.1204915109	Leaf curling was enhanced compared to hyl1 and hen1 single mutants. (Medscan);Finally, like dcl1, ddl, hyl1, and abh1, which are deficient in the microRNA pathway, the tgh mutants exhibit pleiotropic developmental defects such as smaller plant size, altered leaf shape, short stature, increased branches, disordered node distribution, and reduced fertility (14‚Äì20) (Fig. S1B). (Medscan)
AP2	AT4G36920	leaf size	Regulation	16844836	Expression of C. arietinum AP2 in transgenic tobacco caused increase in the leaf size and number of lateral roots and simultaneously promoted tolerance to salt and osmotic stress, which highlighted its potential agronomic importance as well as provided preliminary evidences that C. arietinum AP2 protein might be a common point of cross talk between growth and development and abiotic stress respon…
CLF	AT2G23380	leaf size	Regulation	10.1186/s12870-021-03092-5	Narrow-curly leaf genes NAL2 and NAL3 encoded a WUSCHEL-related homeobox transcriptional activator and controlled leaf width in rice [9]. (Custom)
COL1	AT5G15850	light response	Regulation	10.1007/s11103-013-0135-z	Three C2C2-CO-like transcription factor genes, PRR9, COL1 and BBX32 (Sb06g014570, Sb01g029080, Sb10g026350), were found to be involved in circadian clock and light signaling (Mikkelsen and Thomashow 2009; Nakamichi et al. 2010; Holtan et al. (Medscan)
SKIP	AT1G77180	light response	Regulation	10.1007/s00299-013-1540-010.1007/s00299-013-1540-0	AtSKIP functions as a mediator between cytokinin and light signaling pathway in Arabidopsis thaliana. (Medscan)
THI1	AT5G54770	light response	Regulation	15897230	Light modulation of √ü-glucuronidase expression by P35S and Pthi1 Based on previous results, experiments were designed to evaluate light modulation over √ü-glucuronidase gene expression driven from the 35S promoter and the three thi1 promoter deletion fragments. GLOSSARY{32999998="S35" 46999999="P35S"} (Medscan)
TZP	AT5G43630	light response	Regulation	10.1105/tpc.17.00677;10.1105/tpc.17.00677;10.1105/tpc.17.00677;10.1105/tpc.17.00677	phenotype of tzp mutants in blue light (Figures 1D and 1E), indicating that TZP negatively regulates blue light signaling although it positively regulates far-red light responses. (Medscan);Our data indicated that the tzp mutants accumulated less anthocyanin (Figure 2A), but did not show any defect in far-red block of greening (Supplemental Figure 5), indicating that TZP regulates some, but not a…
AP2	AT4G36920	lignification	Regulation	10.1242/dev.073031;10.1242/dev.073031;10.1242/dev.073031;10.1242/dev.073031	AP2 regulates lignification of the valve margin genes by controlling the expression of the valve margin identity genes. (Medscan);AP2 negatively regulates replum formation and valve margin lignification by repressing the replum genes (BREVIPEDICELLUS and RPL) and the valve margin genes (SHP and IND). (Medscan);AP2 represses valve margin lignification (Medscan)
CAD1 (Gene ID 843600)	AT1G72680	lignification	Regulation	10.1371/journal.pone.0155851;10.1104/pp.16.01973;10.1104/pp.17.00576;10.1371/journal.pone.0155851	AtCAD1 is involved in lignification of elongating stems in Arabidopsis thaliana [86]. (Medscan);Curr Opin Biotechnol 24: 336‚Äì343 Bouvier d‚ÄôYvoire M, Bouchabke-Coussa O, Voorend W, Antelme S, C√©zard L, Leg√©e F, Lebris P, Legay S, Whitehead C, McQueen-Mason SJ, et al (2013) Disrupting the cinnamyl alcohol dehydrogenase 1 gene (BdCAD1) leads to al-tered lignification and improved saccharificat…
MHJ24.10	AT5G64120	lignification	Regulation	10.1104/pp.16.00191;10.1371/journal.pone.0105332;10.1104/pp.20.00473;10.1186/s12870-020-02759-9	J Microsc 231: 299‚Äì316 Shigeto J, Kiyonaga Y, Fujita K, Kondo R, Tsutsumi Y (2013) Putative cationic cell-wall-bound peroxidase homologues in Arabidopsis, AtPrx2, AtPrx25, and AtPrx71, are involved in lignification. GLOSSARY{999999="AtRX2"} (Medscan);The present study explored the oxidation activities of three plant peroxidases, AtPrx2, AtPrx25, and AtPrx71, which have been already shown to be …
MYB26	AT3G13890	lignification	Regulation	10.1104/pp.19.00576	The Pro35S:MYB26 transcript partially complemented the ms35 mutation, causing some restoration of lignification within the endothecium that was sufficient to allow partial anther dehiscence and limited self-fertilization, although complete endothecial thickening did not occur. (Medscan);This indicates that although low-level expression is detected in the ms35 mutant (Figures 7 and 8), the ms35 mu…
POM1	AT1G05850	lignification	Regulation	10.1016/j.jplph.2009.12.001	It is of particular interest to understand how ectopic lignification is induced by mutation of AtCTL1, whose biological function seems to be unrelated to cell wall biosynthesis. (Medscan);Neither the wounding-induced lignification northe elp1 -induced lignification accompany secondary wallthickening. (Medscan)
POM1	AT1G05850	lignification	Regulation	10.1016/j.jplph.2009.12.001	It is of particular interest to understand how ectopic lignification is induced by mutation of AtCTL1, whose biological function seems to be unrelated to cell wall biosynthesis. (Medscan)
SAUL1	AT1G20780	lignification	Regulation	10.1094/MPMI-07-15-0146-R	The analysis of tissue sections by universal micro spectral photometry showed that lignification, which is evidenced by the distinct UV-absorbances at a wavelength of 278 nm, was also strongly increased in these cell-wall deposits in saul1-1 compared with wild type (Fig. 5B). (Medscan)
POM1	AT1G05850	lignin biosynthesis	Regulation	10.1104/pp.19.00615	We propose that the ELP1 locus might be involved in the repression of lignin biosynthesis in pith cells. (Medscan);Histochemical staining of lignin withphloroglucinol-HCl was employed to screen for mutants with alteredlignin deposition patterns in the inflorescence stems of Arabidopsis.Lignin in Arabidopsis has been shown to contain both the guaiacyllignin unit and the syringyl lignin unit (Dharm…
CTL2	AT3G16920	lignin content	Regulation	10.1016/j.jplph.2009.12.001	The hot2-1 and atctl2-1 hypocotyls showed a ‚àº43% and ‚àº13% increase in lignin content, respectively, when compared with wild-type plants. (Medscan)
MHJ24.10	AT5G64120	lignin content	Regulation	25644691	Simultaneously disrupting AtPrx2, AtPrx25 and AtPrx71 alters lignin content and structure in Arabidopsis stem. GLOSSARY{999999="AtRX2"} (Medscan)
POM1	AT1G05850	lignin content	Regulation	10.1016/j.jplph.2009.12.001	The hot2-1 and atctl2-1 hypocotyls showed a ‚àº43% and ‚àº13% increase in lignin content, respectively, when compared with wild-type plants. (Medscan)
PLDALPHA1	AT3G15730	lipid degradation	Regulation	10.1016/j.phytochem.2006.06.005;10.1016/j.phytochem.2006.06.005;10.1016/j.plipres.2006.01.005;10.1016/j.bbalip.2009.02.017;10.3389/fpls.2015.01045;10.1371/journal.pone.0065687;10.1093/jxb/err250;10.1186/s12870-017-1153-910.1186/s12870-017-1153-9;10.1186/s12870-017-1153-9;10.1186/s12870-017-1153-9	The lower levels of the catabolic products, phosphatidic acid, lyso phosphatidylcholine, and lyso phosphatidylethanolamine in pldŒ±1 seeds could mean that the activity of Phospholipase DŒ±1 may promote membrane lipid degradation and adversely affect seed quality. (Medscan);In addition, the loss of Phospholipase DŒ±1 decreases the accumulation of lysophospholipids in seeds, pointing to a role for …
PLDALPHA1	AT3G15730	lipid hydrolysis	Regulation	10.1016/j.molp.2015.06.009	Interestingly, disruption of Arabidopsis phospholipase PLDŒ±1 reduces the hydrolysis of phospholipids to phosphatidic acid and confers enhanced tolerance to freezing ( ). (Medscan)
PLDALPHA1	AT3G15730	lipid metabolism	Regulation	10.1371/journal.pone.0065687;10.1186/s13068-018-1340-4	It has been proposed that phospholipase DŒ±1 plays a key role in lipid metabolism in senescing membranes by producing phosphatidic acid, which destabilizes membranes and activates other lipid-degrading enzymes, resulting in the loss of both membrane integrity and functionality of membrane-associated proteins , . (Medscan);However, how PLDŒ±1 affects lipid metabolism and storage nutrition of devel…
PLDALPHA1	AT3G15730	lipid storage	Regulation	10.1186/1471-2229-14-73	These results indicate that GmMYB73, GL2 and PLDŒ±1 most likely act in the same pathway to regulate lipid accumulation. (Medscan)
AP2	AT4G36920	lodicule development	Regulation	10.1016/j.plantsci.2011.12.016	In contrast, overexpression of miR172 in transgenic rice plants results in the elongation of lodicules , suggesting that a critical balance between AP2 genes and miR172 is required for normal lodicule development . (Medscan)
FER	AT3G51550	lycopene content	Regulation	10.1104/pp.20.01203	RNA interference or Over-expression of Solanum. lycopersicum FERONIA Like changes ethylene production, lycopene content, and expression of ripening-related genes. (Custom)
CER1	AT1G02205	male sterility	Regulation	10.1007/s00425-012-1791-y;10.1007/s00425-012-1791-y	Despite their extremely similar cuticular wax compositions, the cer1 mutation also causes conditional male sterility and was mapped to chromosome 1 (Koornneef et al. 1989; Aarts et al. 1995), while the cer22 mutant is fertile and was mapped to chromosome 3 (Rashotte et al. 2004). (Medscan);The cer1-1 mutation results in an even more pronounced cuticular wax deficiency and conditional male sterili…
MYB26	AT3G13890	male sterility	Regulation	10.1007/s00299-019-02416-y;10.1104/pp.19.00576	Phylogenetic comparison revealed that the BcMYBogu was clustered with AtMYB32, AtMYB26 and AtMYB4, which were indicated to be involved in male sterility in Arabidopsis thaliana. (Medscan);Disruption of Arabidopsis thaliana MYB26 results in male sterility due to non-dehiscent anthers. (Medscan);Disruption of Arabidopsis thaliana MYB26 results in male sterility due to non-dehiscent anthers. (Medsca…
CSN5A	AT1G22920	meiosis	Regulation	15486099	CSN5/Jab1 mutations affect axis formation in the Drosophila oocyte by activating a meiotic checkpoint. (Medscan)
TTN8	AT3G54670	meiosis	Regulation	10.1105/tpc.15.01018;10.1111/tpj.12261;10.1186/1471-2229-14-153	Although separase, SMC1, and SMC3 all participate in the control of sister chromatid cohesion during mitosis and meiosis, the phenotype of Aesp null mutants differs somewhat from those of ttn8 (SMC1) and ttn7 (SMC3). (Medscan);In addition, in mouse spermatocytes, deletion of both REC8 and RAD21L or deletion of either SMC1, SYCP3, SYCP1, or SYCP2 leads to meiotic arrest at the zygotene or early pa…
PLDALPHA1	AT3G15730	membrane degradation	Regulation	10.1093/mp/ssm025	Under prolonged drought, however, a high Phospholipase DŒ±1 activity promotes membrane degradation and oxidation, resulting in decreased tolerance to severe drought stress ( ). (Medscan)
HAK5	AT4G13420	membrane depolarization	Regulation	10.1104/pp.16.00035;10.1104/pp.16.0003510.1104/pp.16.00035	INTEGRIN-LINKED KINASE1 or HAK5 expression was required for several flg22 responses including gene induction, growth arrest, and plasma membrane depolarization. (Medscan);INTEGRIN-LINKED KINASE1 or HAK5 expression was required for several flg22 responses including gene induction, growth arrest, and plasma membrane depolarization. (Medscan)
ARA7	AT4G19640	membrane fusion	Regulation	11532937;11532937	Ara7 should also be a regulator of endocytic membrane fusion. (Medscan);Ara7 should also be a regulator of endocytic membrane fusion. (Medscan)
AKT1	AT2G26650	membrane hyperpolarization	Regulation	10.1016/j.plaphy.2014.12.007	However, potassium inward rectifying channels (KIRC) (e.g., AKT1) have high K+/Na+ selectivity and are known to activate K+ influx upon plasma membrane hyperpolarization ( ). (Medscan)
AP2	AT4G36920	meristem determinacy	Regulation	10.1016/B978-0-12-407695-2.00003-2;10.1007/s11032-018-0914-y;10.1093/molbev/msw05910.1093/molbev/msw059;10.1038/ng.2007.20	Regulation of spikelet meristem determinacy by AP2 transcription factors in maize involves two related genes, indeterminate spikelet1 and sister of indeterminate spikelet1 (Fig. 2 ). indeterminate spikelet1; sister of indeterminate spikelet1 double mutants do not make FMs, but instead initiate many bract-like organs, eventually terminating in an ovule-like structure that is probably not the produ…
CLF	AT2G23380	meristem determinacy	Regulation	10.3389/fpls.2015.00017	This suggests that CLF is required for floral meristem determinacy. (Medscan)
AP2	AT4G36920	meristem development	Regulation	10.1007/s11816-018-0468-9	It is known that GA-signaling pathway is essential for promoting flowering especially under short day photoperiod condition (Simpson and Dean 2002). miRNA172 interacts with its target gene, Apetala2 that can control floral meristem formation (Glazinska et al. 2009). (Medscan)
BLH2	AT4G36870	meristem development	Regulation	10.1039/c2mb05421c	... such as BP (homeobox protein knotted-1 like 1), BLH1 and BLH2 (BEL1-like homeodomain protein 1 and 2) which participate in meristem development ... (Medscan)
RPM1	AT3G07040	meristem development	Regulation	10.1016/j.tplants.2011.03.003	Activation of RPS2 and RPM1 by RIN4 knockdown also results in the activation of expression of the primary cytokinin-responsive gene ARR5 and in ectopic auxiliary meristem formation . (Medscan)
AP2	AT4G36920	meristem function	Regulation	10.1038/s41598-018-33718-y;10.1105/tpc.5.6.639;10.1104/pp.20.00800;10.1104/pp.20.00800;10.1104/pp.20.00800;10.1104/pp.20.00800	Thus, the higher expression of the AP2 transcription factor genes may contribute to meristem activity maintenance during the first three stages. (Custom);The TERMINAL FLOWER 1 (TFL1) gene of Arabidopsis is required for normal inflorescence meristem function, and the LEAFY (LFY), APETALA 1 (AP1), and APETALA 2 (AP2) genes are required for normal floral meristem function. (Medscan);(2016), indicate…
CLF	AT2G23380	meristem function	Regulation	10.1139/cjps-2017-0044;10.1093/jxb/eru355;10.1111/tpj.1350010.1111/tpj.13500	In addition, CLF increases root meristematic activity and represses lateral root formation in Arabidopsis (Aichinger et al. 2011; Gu et al. 2014). (Medscan);root apical meristem activity is regulated by the antagonistic activity between a Polycomb group protein, CURLY LEAF (CLF), and PKL ( ). (Medscan);The antagonistic functions of FIS1 and PKR2 in modulating endosperm development are similar to …
AP2	AT4G36920	meristem growth	Regulation	10.3389/fpls.2015.01015	A previous study showed that the AP2-type transcription factors play important roles in regulating meristem growth and organ development. (Medscan)
CLE45	AT1G69588	meristem growth	Regulation	10.1146/annurev-cellbio-100617-062459;10.1073/pnas.1222314110	Suppression of Arabidopsis protophloem differentiation and root meristem growth by CLAVATA3/ESR-related45 requires the receptor-like kinase BAM3. (Medscan);In summary, CLE45 treatment specifically affected root meristem growth and protophloem development, in striking similarity to brevis radix loss of function. (Medscan);Suppression of Arabidopsis protophloem differentiation and root meristem gro…
AP2	AT4G36920	meristem identity	Regulation	10.1016/j.tplants.2017.09.009;10.1016/S1369-5266(01)00229-1;10.1242/dev.077073;10.4137/EBO.S9369;10.3389/fpls.2017.00941;10.1073/pnas.0409858102;10.1105/tpc.5.6.639;10.1007/s11103-019-00936-5;10.1007/s11103-019-00936-5;10.1105/tpc.19.00992;10.3390/ijms22031303;10.3389/fpls.2021.692955	PAN functions downstream of the meristem identity genes LFY, AP1, and AP2. (Medscan);In addition to its role in determining floral organ identity, AP2 affects the regulation of floral meristem identity. (Medscan);Arabidopsis APETALA2 (AP2) encodes a member of the AP2/EREBP (ethylene responsive element binding protein) class of transcription factors and is involved in the specification of floral o…
BLH2	AT4G36870	meristem identity	Regulation	10.1016/j.devcel.2015.01.025	Priority gene BEL1-LIKE HOMEODOMAIN 2 is a paralogue of BLR, a regulator of meristem identity and architecture ( ). (Medscan)
VRN1	AT3G18990	meristem identity	Regulation	10.1016/j.tplants.2007.06.010;10.1104/pp.113.225854;10.1038/ncomms6882;10.1371/journal.pone.0010065;10.1104/pp.113.22585410.1104/pp.113.225854;10.1371/journal.pgen.1003134	This suggests that VRN1 has a role in regulating meristem identity that is not limited to the vernalization response. (Medscan);The simultaneous presence of GA and VRN1 results in the up-regulation of the floral meristem identity genes SUPPRESSOR OF OVEREXPRESSION OF CONSTANS1-1 and LEAFY, whereas inhibition of GA biosynthesis with paclobutrazol precludes the long day induction of these two genes…
VRN1	AT3G18990	meristem identity	Regulation	10.1007/s00438-012-0679-7;10.1016/j.tplants.2007.06.010;10.1104/pp.113.225854;10.1038/ncomms6882;10.1371/journal.pone.0010065	WFUL1/VRN1 functions in specifying Xoral meristem identity in shoot apical meristems together with wheat FUL2 (Medscan);This suggests that VRN1 has a role in regulating meristem identity that is not limited to the vernalization response. (Medscan);The simultaneous presence of GA and VRN1 results in the up-regulation of the floral meristem identity genes SUPPRESSOR OF OVEREXPRESSION OF CONSTANS1-1…
AP2	AT4G36920	meristem initiation	Regulation	10.1104/pp.113.216044;10.1104/pp.113.231100;10.1104/pp.17.00310;10.1242/dev.024273;10.1104/pp.20.00743	Genes Dev 12: 1145‚Äì1154 Chuck G, Meeley R, Hake S (2008) Floral meristem initiation and meristem cell fate are regulated by the maize AP2 genes ids1 and sid1. (Medscan);Science 303: 2022‚Äì2025 Chuck G, Meeley R, Hake S (2008) Floral meristem initiation and meristem cell fate are regulated by the maize APETALA2 genes ids1 and sid1. (Medscan);Genes Dev 12: 1145‚Äì1154 Chuck G, Meeley R, Hake S (…
AP2	AT4G36920	meristem maintenance	Regulation	10.1242/dev.073031;10.1038/s41467-018-06772-3	In addition to its role in flower organ identity (Bowman et al., 1989; Bowman et al., 1991; Drews et al., 1991; Jofuku et al., 1994; Kunst et al., 1989), AP2 is known to regulate flowering time, shoot apical meristem maintenance and seed development (Jofuku et al., 1994; Jofuku et al., 2005; Mathieu et al., 2009; Ohto et al., 2005; Ohto et al., 2009; W√ºrschum et al., 2006; Yant et al., 2010), al…
AP2	AT4G36920	meristem size	Regulation	10.1186/s12864-015-2201-1;10.1186/s12864-015-2201-1	The complex pleiotropy of AP2 functions in maintaining floral meristem size, determining floral organ identity, and affecting flowering time [11, 24]. (Medscan);The complex pleiotropy of AP2 functions in maintaining floral meristem size, determining floral organ identity, and affecting flowering time [ , ]. (Medscan);Firstly, miR172-mediated repression of AP2 is crucial for maintaining floral mer…
CLF	AT2G23380	meristem size	Regulation	10.1016/j.tplants.2013.10.010;10.1093/mp/ssu035	By contrast, mutation of the Polycomb-group gene CURLY LEAF results in longer roots with an increased meristem size, which is associated with increased stem cell activity . (Medscan);A recent study ( ) and this study as well ( ) have shown that CLF acts to reduce primary root meristem size and thus inhibit primary root growth. (Medscan)
MAP65-1	AT5G55230	metaphase	Regulation	10.1242/jcs.03051;10.1104/pp.16.01602	We conclude that normal metaphase spindle organisation and the transition to anaphase is dependent on inactivation of AtMAP65-1. (Medscan);Non-phosphorylatable AtMAP65-1 binds spindle microtubules and affects metaphase spindle organisation. (A-F) Immunolocalisation of tubulin (red), GFP:AtMAP65-1 (green, B,D,F) and GFP:AtMAP65-19A (green, A,C,E), DNA (blue) during prometaphase (A,B), metaphase (C…
T22E19.17	AT1G68200	microsporogenesis	Regulation	10.1104/pp.113.233387;10.1104/pp.113.233387	Therefore, we propose that the CDM1 gene regulates callose metabolism during microsporogenesis, thereby promoting Arabidopsis male fertility. (Medscan);we report that the Arabidopsis CALLOSE DEFECTIVE MICROSPORE1 (CDM1) gene, which encodes a tandem CCCH-domain zinc finger protein, regulates callose metabolism during microsporogenesis and is required for male fertility. GLOSSARY{45999999="domain"}…
MAP65-1	AT5G55230	microtubule bundling	Regulation	10.1016/j.pbi.2006.09.010;10.1016/j.tplants.2013.04.005;10.1016/j.envexpbot.2014.08.009;10.1016/j.tplants.2013.04.005;10.1007/s00709-011-0343-9;10.1091/mbc.E13-03-0141;10.1104/pp.16.01602;10.1104/pp.16.01602;10.1104/pp.16.01602;10.1371/journal.ppat.1003952;10.3389/fpls.2016.01107;10.1007/s00709-016-1055-y	In vitro, AtMAP65-1 promotes microtubule bundling and appears as filamentous cross-bridges regularly spaced along the microtubule wall (Smertenko et al., 2004[Go]; Mao et al., 2005b[Go]). (Medscan);AtMAP65-1 and AtMAP65-5 induce microtubule bundling. (Medscan);AtMAP65-5 and AtMAP65-1 Bundle MTs through Their N-terminal Part To locate the domains of AtMAP65-5 and AtMAP65-1 required for microtubule…
MAP65-1	AT5G55230	microtubule cytoskeleton assembly	Regulation	10.1007/s00709-018-1204-6;10.1016/j.pbi.2011.07.008;10.1105/tpc.112.104182;10.1371/journal.pone.0056808;10.1007/s00299-013-1486-2;10.1104/pp.104.052456;10.1371/journal.pone.0056808;10.1007/s00709-016-1055-y	MAP65-1 increases microtubule polymerization and bundling during salt stress after (Medscan);Overall the data suggest that the main activity of AtMAP65-5 and AtMAP65-1 is to induce microtubule bundling but not to promote microtubule polymerization in vitro, in line with previous reports on AtMAP65-1 and NtMAP65-1 (Smertenko et al., 2004[Go]; Wicker-Planquart et al., 2004[Go]). (Medscan);For examp…
PLDALPHA1	AT3G15730	microtubule cytoskeleton assembly	Regulation	10.3389/fpls.2018.00371	Furthermore, under the salt stress conditions phospholipase DŒ±1 is activated and produce phosphatidic acid which directs AtMAP65-1 to the plasma membrane, leading to microtubule stabilization and enhanced cell protection (Zhang et al., ; Pleskot et al., ). (Medscan)
FER	AT3G51550	microtubule cytoskeleton organization	Regulation	10.1111/tpj.1498410.1111/tpj.14984	Results presented here demonstrate a key role of FER in mediating root nutating growth, through PIN2- and AUX1-mediated auxin transport, through dynamic microtubule organization, and through Ca2+ signaling. GLOSSARY{4999999={Member=1093823}} (Custom)
MAP65-1	AT5G55230	microtubule cytoskeleton organization	Regulation	10.1016/j.pbi.2011.07.008;10.1105/tpc.112.104182	These data suggest that AtMAP65-1 is unlikely to have a significant effect on microtubule dynamics in vitro. (Medscan);Whether the Arabidopsis MAP65-1 regulates microtubule dynamics is rather controversial [ ], and it appears likely that the loosening of microtubule bundles would allow the access of MAPs affecting tubulin turnover. (Medscan);To examine the specificity of microtubule organization …
NAP	AT1G69490	microtubule cytoskeleton organization	Regulation	10.1007/s12031-020-01718-1	Specifically, NAP protected microtubule dynamics and enhanced Tau-microtubule interactions (Ivashko-Pachima et al. 2019). (Custom)
PLDALPHA1	AT3G15730	microtubule cytoskeleton organization	Regulation	10.1104/pp.19.00560	Activation of PHOSPHOLIPASE D ALPHA 1 triggers microtubule depolymerization during abscisic acid-induced stomatal closure (Jiang et al., 2014) and stabilizes microtubule organization during salt stress (Zhang et al., 2012). (Medscan)
PLDALPHA1	AT3G15730	microtubule cytoskeleton organization	Regulation	10.1007/s10265-016-0870-8;10.1007/s10265-016-0870-8;10.1007/s10265-016-0870-8;10.1007/s10265-016-0870-8;10.1007/s10265-016-0870-810.1007/s10265-016-0870-8	Arabidopsis phospholipase D alpha 1‚Äêderived phosphatidic acid regulates microtubule organization and cell development under microtubule‚Äêinteracting drugs treatment (Medscan);A. thaliana Phospholipase DŒ±1 and its product phosphatidic acid are involved in regulating microtubule organization in response to salt stress and ABA signaling (Jiang et al. 2014; Zhang et al. 2012). (Medscan);Knockout …
MAP65-1	AT5G55230	microtubule depolymerization	Regulation	10.1371/journal.pone.0056808;10.1093/jxb/ert215	Second, MAP65-1 bundling reduced the amplitude of Microtubule depolymerization (Figure 1G). (Medscan);Knockout of MAP65-1 results in microtubule depolymerization under salt stress and overexpression of MAP65-1 increass salt tolerance in Arabidopsis cells ( ). (Medscan)
MAP65-1	AT5G55230	microtubule depolymerization	Regulation	10.1371/journal.pone.0056808	Second, MAP65-1 bundling reduced the amplitude of Microtubule depolymerization (Figure 1G). (Medscan)
PLDALPHA1	AT3G15730	microtubule depolymerization	Regulation	10.1007/s10265-016-0870-8;10.1186/s13007-018-0299-2	The ABA-induced microtubule depolymerization and stomatal closure were impaired in pldŒ±1. (Medscan);More recently it was shown that in pldŒ±1 mutants, abscisic acid-induced microtubule depolymerization and stomatal closure are impaired, signifying the importance of phosphatidic acid in this process [ ]. (Medscan)
MAP65-1	AT5G55230	microtubule polymerization	Regulation	10.3390/ijms22115957	The microtubule-associated proteins, 65-1 and MAP65-1, facilitate microtubule polymerization and bundling, enhance microtubule-stabilizing activity, and expedite cortical microtubule recovery by binding phosphatidic acid under salt stress conditions [24]. (Custom)
NAP	AT1G69490	mitochondrial transport	Regulation	10.3390/ijms21228645;10.3390/ijms21228645	In addition, in an A53T mitochondrial transport, which can be reversed by NAP (davunetide), indicating that microtubule mouse model, the Œ±-syn oligomers were also shown to be associated with mitochondrial complex I damage is involved in Parkinson‚Äôs disease pathology [32]. GLOSSARY{46999999="A53T"} (Custom);A53T Œ±-syn astrocytes with different Œ±-syn (monomer, oligomer and fiber) can activate …
NCLPP7	AT5G23140	mitochondrion organization and biogenesis	Regulation	10.1105/tpc.17.00481	More than 50% of the CLPP2 coexpressors are ribosomal proteins and translation factors, with the remaining mostly with unknown function; this suggests that CLPP2 is involved in early mitochondrial biogenesis. (Medscan)
APC2	AT2G04660	mitosis	Regulation	14508008;14508008	From these observations, we found for the apc2-1 mutant that 100 of 278 (36%) female gametophytes were arrested at the two-nucleus stage ( Figures 5B to 5E ), indicating that APC2 loss of function impairs primarily megagametogenesis after the first mitotic division. (Medscan);From these observations, we found for the apc2-1 mutant that 100 of 278 (36%) female gametophytes were arrested at the two…
CLF	AT2G23380	mitosis	Regulation	10.3389/fmicb.2016.02144	Also in A. nidulans set1Œî alone is viable but synthetic lethal with regulators of mitosis which provides a link between H3K4 methylation and H3S10 phosphorylation ( ). (Medscan)
MAP65-1	AT5G55230	mitosis	Regulation	10.1105/tpc.112.104182;10.3389/fpls.2017.01352;10.1242/jcs.03051	Expression of non-phosphorylatable AtMAP65-1 has a negative effect on mitotic progression resulting in excessive accumulation of microtubules in the metaphase spindle midzone causing a delay in mitosis. (Medscan);Moreover, expression of non-phosphorylatable AtMAP65-1 has a negative effect on mitotic progression: accumulation of microtubules in the metaphase spindle midzone and a delay in the meta…
PLDALPHA1	AT3G15730	mitosis	Regulation	10.3389/fpls.2018.00371	More experiments should be performed to clarify the molecular mechanism by which phospholipase DŒ±1 affects mitotic microtubule arrays. (Medscan)
TTN8	AT3G54670	mitosis	Regulation	16582011;16582011	Although separase, SMC1, and SMC3 all participate in the control of sister chromatid cohesion during mitosis and meiosis, the phenotype of Aesp null mutants differs somewhat from those of ttn8 (SMC1) and ttn7 (SMC3). (Medscan);Although separase, SMC1, and SMC3 all participate in the control of sister chromatid cohesion during mitosis and meiosis, the phenotype of Aesp null mutants differs somewha…
DUO3	AT1G64570	mitotic entry	Regulation	19638475	Mutant duo3-1 germ cells either fail to divide or show a delay in division, and we show that, unlike DUO1, DUO3 promotes entry into mitosis independent of the G2/M regulator CYCB1;1. (Medscan)
AP2	AT4G36920	morphogenesis	Regulation	9634591;9634591	In contrast, AP2 and AINTEGUMENTA each have two AP2 domains containing the WEAR/WESH motif and participate in developmental regulation of morphogenesis. (Medscan);In contrast, AP2 and AINTEGUMENTA each have two AP2 domains containing the WEAR/WESH motif and participate in developmental regulation of morphogenesis. GLOSSARY{999998={Domain=45999999 Protein=829845} 45999999="domains"} (Medscan)
FER	AT3G51550	morphogenesis	Regulation	10.1146/annurev-arplant-073019-025907	Mechanistic insight was provided by demonstrating that the FER extracellular domain interacts with a subset of LEUCINE RICH EXTENSINs ‚Äîprotein components of cell walls (30). lrx3 lrx4 lrx5 triple mutants phenocopy the vacuole and growth defects of fer plants, and genetic analysis suggests that these LEUCINE RICH EXTENSINs and FER act in a common pathway to restrict root cell growth by coordinat…
FER	AT3G51550	morphogenesis	Regulation	10.1016/j.cub.2018.01.050	Loss of FERONIA, a member of the Catharanthus roseus RECEPTOR-LIKE KINASE 1-LIKE subfamily of putative cell wall-sensing proteins, was also shown to drastically impair Root hair morphogenesis [ ], whereas the RLK-VII member called MARIS regulates Root hair growth downstream of the Catharanthus roseus RECEPTOR-LIKE KINASE 1-LIKE signaling pathway [ ]. (Medscan)
F23H11.8	AT1G59760	mRNA degradation	Regulation	10.1371/journal.pgen.1004564	This result is in line with the prediction that loss of HEN2 and AtMTR4 impairs RNA degradation, and therefore results predominantly in an increased accumulation of RNA substrates. (Medscan)
UPF3	AT1G33980	mRNA degradation	Regulation	10.4161/rna.34406	UPF1, along with UPF2 and UPF3, promote accelerated mRNA degradation by endonucleolytic cleavage, 5‚Ä≤>3‚Ä≤ decay or 3‚Ä≤>5‚Ä≤ decay. (Medscan)
FER	AT3G51550	mRNA splicing	Regulation	10.1186/s12870-019-2223-y10.1186/s12870-019-2223-y;10.1126/sciadv.aaz162210.1126/sciadv.aaz1622;10.1126/sciadv.aaz162210.1126/sciadv.aaz1622;10.1186/s12870-019-2223-y;10.1186/s12870-019-2223-y;10.1186/s12870-019-2223-y;10.1186/s12870-019-2223-y;10.1186/s12870-019-2223-y;10.1126/sciadv.aaz162210.1126/sciadv.aaz1622;10.1126/sciadv.aaz162210.1126/sciadv.aaz1622;10.1007/s11427-020-1780-x	Consistent with its gene expression pattern, FER positively regulates flowering by modulating the transcript accumulation and mRNA alternative splicing of certain flowering-related genes, including FLOWERING LOCUS C (FLC) and its homolog MADS AFFECTING FLOWERING . (Custom);Genetic reversal of a RALF1-FER-dependent splicing target partly rescued mutants deficient in GRP7. (Custom);The RALF1-FER-GR…
HYL1	AT1G09700	mRNA splicing	Regulation	10.4161/rna.22740;10.1093/nar/gks1309;10.1146/annurev-arplant-050718-100334	However, tgh does not cause any splicing defects of several pre-mRNAs, whose splicing is affected by se and hyl1 (Ren and Yu, unpublished). (Medscan);Although our data did not fully address whether HYL1 functions simultaneously in the splicing and MicroRNA processing steps, our observation of accumulation of the splicing intermediates and mature pri-MicroRNAs in hyl1-2 supports the hypothesis tha…
SKIP	AT1G77180	mRNA splicing	Regulation	10.4161/psb.23014;10.1007/s00299-013-1540-0	As a splicing factor, AtSKIP exhibits splicing activity and can complement the defects in the cell cycle, temperature sensitivity and alternative splicing seen in the yeast mutant prp45(1-169); moreover, mutations in AtSKIP can compromise splice site selection and alter genome-wide splicing patterns.92,96 (Medscan);AtSKIP functions as a component of the spliceosome-linking alternative splicing an…
TOP6B	AT3G20780	mRNA splicing	Regulation	12119417;12119417	The bin3-2 mutation is predicted to disrupt the splicing of the last intron, resulting in an aberrant cDNA predicted to encode a truncated protein without 49 aa from the last exon but with 20 unrelated amino acid residues encoded by the unspliced intron sequence. (Medscan);The bin3 - 2 mutation is predicted to disrupt the splicing of the last intron, resulting in an aberrant cDNA predicted to enc…
UPF3	AT1G33980	mRNA splicing	Regulation	10.1093/nar/gks873	In Arabidopsis, ‚àº13-18% of transcripts are estimated to undergo alternative splicing-linked nonsense-mediated decay by identifying alternative splicing forms stabilized in upf1-5 and upf3-1 mutants or upon cycloheximide treatment of wild-type plants using the high resolution RT-PCR system also used here ( ). (Medscan)
POM1	AT1G05850	Na+ homeostasis/export	Regulation	17156413	Data represents the averages ¬± standard deviation (n = 12). [ Normal View ] The hypersensitivity of hot2 mutants to salt and drought stresses suggested that the hot2 mutation affects the regulation of Na + homeostasis. (Medscan)
SGR2	AT1G31480	negative gravitropism	Regulation	10.1007/978-1-62703-592-7-12	Thus, SGR2 and ZIG/SGR4 are involved specifically in shoot gravitropism. (Medscan);Mutations in two Arabidopsis genes, including SGR2 (which encodes a putative phospholipase A1 localized in the membranes of vacuoles and small organelles) and ZIG/SGR4 (which encodes the AtVTI11 SNARE protein), result in altered hypocotyl and shoot gravitropism, along with misshapen seeds and seedlings (Kato et al.…
AKT1	AT2G26650	nodulation	Regulation	10.1094/MPMI.2004.17.7.789	Taken together, the results indicate that LjKUP is a potassium transporter of the plasma membrane, which may play roles in cell expansion during nodule development and in ion homeostasis during symbiotic nitrogen fixation. (Medscan)
AP2	AT4G36920	nodulation	Regulation	10.1094/MPMI-04-13-0111-R;10.1094/MPMI-04-13-0111-R;10.1007/s11816-018-0468-9	An AP2 transcription factor regulates nodulation. (Medscan);AP2-2 represses nodulation and negatively regulates hemoglobin-1 accumulation in soybean. (Medscan);Nuclear factor Y family plays an important role in drought tolerance and flower development, myeloblastosis family is related to signal transduction and biosynthesis of secondary metabolites, APETALA2 regulate the floral development and no…
THI1	AT5G54770	nodulation	Regulation	10.1080/15592324.2016.1265723;10.1104/pp.16.01254;10.1104/pp.16.01254	These results indicated that THI1 is involved in both nodule development in roots and seed maturation in shoots (Fig. 1). (Medscan);In this study, we examined the functions of the THI1 gene in root nodule and arbuscular mycorrhiza symbioses and demonstrated that THI1 and thiamine promote nodule formation. (Medscan);Therefore, we conclude that the thi1 mutant has reduced thiamine biosynthesis in r…
AP2	AT4G36920	non-selective vesicle endocytosis	Regulation	10.1093/PLCELL/KOAA020	Under low-B conditions, the constitutive endocytosis is dependent on the AP2 clathrin-adaptor protein complex and DYNAMIN-RELATED PROTEIN 1A , and subsequent recycling maintains polar localization in the plasma membrane (Yoshinari et al., 2016, 2019). (Custom)
ARA7	AT4G19640	non-selective vesicle endocytosis	Regulation	10.1038/ncb2270;10.1105/tpc.112.100263;10.1105/tpc.112.104992;10.1242/dev.052456;10.1038/nchembio.958;10.1094/MPMI-12-14-0405-R;10.5511/plantbiotechnology.16.0218a;10.1042/BJ20131136;10.1093/jxb/ert322;10.1093/jxb/ert125;10.1093/jxb/err159;10.1098/rsob.140017	ARA7 and RHA1 function in endocytosis and vacuolar transport12‚Äì14, indicating partial conservation of the function of conventional RAB5 proteins in animals and plants. (Medscan);In these cells, the size and shape of the AtRabF2b-labelled compartments were altered; evidence that was taken as an indication that AtRabF2b is involved in the endocytic pathway in Arabidopsis roots (Geldner et al., 20…
LAG1	AT3G25540	non-selective vesicle endocytosis	Regulation	10781105;10781105	Because both sphingolipid synthesis and LAG1 facilitate endocytosis of glycosylphosphatidylinositol-anchored proteins in yeast, we propose a role for Alternaria stem canker-1 in a salvage mechanism of sphingolipid-depleted plant cells. (Medscan);Because both sphingolipid synthesis and LAG1 facilitate endocytosis of glycosylphosphatidylinositol-anchored proteins in yeast, we propose a role for Alt…
SCD1	AT1G49040	non-selective vesicle endocytosis	Regulation	10.1105/tpc.113.115162	Based upon the cytokinesis and cell expansion defects of scd1 and scd2 mutants and their cofractionation with adaptin protein1 and adaptin protein2 clathrin-coated vesicles, we hypothesized that SCD1 and SCD2 proteins are required for post-Golgi and/or endocytic trafficking. (Medscan)
SCD1	AT1G49040	non-selective vesicle exocytosis	Regulation	10.1104/pp.19.00018	STOMATAL CYTOKINESIS DEFECTIVE1 and SCD2 have been shown to regulate post-Golgi vesicle exocytosis to the plasma membrane through interaction with RabE1 and the exocyst complex (Falbel et al., 2003; Mayers et al., 2017). (Medscan)
ARA7	AT4G19640	non-selective vesicle fusion	Regulation	17999644	Altogether, these data allow us to propose that RABF2b acts early in the endocytic pathway, and, like its Rab5 mammalian counterpart, regulates endocytic vesicle fusion with early endosomes. (Medscan)
UPF3	AT1G33980	nonsense-mediated mRNA catabolism	Regulation	10.1186/s12864-017-4183-7;10.1016/S0076-6879(08)02408-7;10.1371/journal.pone.0148200;10.1371/journal.pone.0148200;10.3389/fpls.2016.01376;10.3389/fpls.2016.01376;10.3389/fpls.2016.01376;10.3389/fpls.2016.01376;10.3389/fpls.2014.00201;10.1093/nar/gkr932;10.1186/s12864-017-4183-7;10.3389/fpls.2017.00191;10.3389/fpls.2017.00191;10.1371/journal.pone.0148200;10.1371/journal.pone.0148200;10.1093/nar/gk…	This is a significant over-representation of nonsense-mediated decay targets (p < 0.0001 by Fisher‚Äôs exact test), and we have confirmed that five of these genes show increased abundance in upf3‚Äì1 plants which has impaired nonsense-mediated decay (Medscan);Among them, the UP-Frameshift proteins, UP-Frameshift1, UP-Frameshift2, and UPF3, are core components of mRNA surveillance complexes and ar…
UPF3	AT1G33980	nonsense-mediated mRNA catabolism	Regulation	100000243	UPF1 and UPF3 modulate the nonsense-mediated mRNA decay process resulting in homeostasis of aberrant mRNAs and endogenous mRNA of defense related genes. (Custom)
TTN8	AT3G54670	nuclear division	Regulation	15972315	SMC1 : an essential yeast gene encoding a putative head-rod-tail protein is required for nuclear division and defines a new ubiquitous protein family. GLOSSARY{45999999="tail"} (Medscan)
F23H11.8	AT1G59760	nuclear RNA surveillance	Regulation	10.1371/journal.pgen.1004564;10.1371/journal.pgen.1004564	Only a small number of exosome substrates are observed in mtr4 mutants, which indicates that AtMTR4 participates, but plays only a minor role in nuclear RNA surveillance. (Medscan);Only a small number of exosome substrates are observed in mtr4 mutants, which indicates that AtMTR4 participates, but plays only a minor role in nuclear RNA surveillance. (Medscan)
TOP6B	AT3G20780	oligopeptide transport	Regulation	10.1186/s12864-021-07778-w	This is in line with our results: oligopeptide transport (subnetwork 5) is affected in the brassinosteroid insensitive1-5 mutant and is partially restored by suppressor lines. (Custom)
AP2	AT4G36920	ontogeny	Regulation	10.1371/journal.pone.0033890	In Arabidopsis, the floral homeotic gene APETALA2 (AP2) controls three critical aspects of flower ontogeny, including the establishment of the floral meristem [38‚Äì42], the specification of floral organ identity [6‚Äì8], and the temporal and spatial regulation of floral homeotic gene expression [43,44]. (Medscan)
CSN5A	AT1G22920	oogenesis	Regulation	12223399;12223399;12223399	Thus, both CSN4 and CSN5 are essential for successful oogenesis. (Medscan);CSN4 and CSN5 are essential for oogenesis. (Medscan);The more severe defects in expression of genes downstream of the gap genes, than in expression of the gap genes themselves, suggests that CSN5 has an essential role in the embryo as well as in oogenesis. (Medscan)
AP2	AT4G36920	organ development	Regulation	10.3389/fpls.2015.01015;10.3389/fpls.2016.01191;10.3389/fpls.2014.00117	BLAST searches revealed that the sequenced genes belong to the AP2 family of transcription factors which includes the floral homeotic gene AP2 [22] and AINTEGUMENTA (ANT) [24,25] involved in lateral organ development by controlling cell number and growth [26,27]. (Medscan);A previous study showed that the AP2-type transcription factors play important roles in regulating meristem growth and organ …
AP2	AT4G36920	organ formation	Regulation	10.1016/j.jplph.2007.08.009;10.3389/fpls.2018.00481	As AP2 proteins are known to be involved in organ formation, this result suggests that L1 and L2 forms could also act in further mechanisms. (Medscan);A previous study confirmed that AP2 can promote ectopic floral organ formation in a process that may depend at least partially on a stem cell transcription factor, WUSCHEL ( ). (Medscan)
AP2	AT4G36920	organ growth	Regulation	10.1007/s00299-016-2032-9	Given our results of LINC-AP2 are correlated with the length of stamen filament during Arabidopsis floral development, it is plausible that LINC-AP2 gene is involved in the plant floral reproductive organ growth. (Medscan)
BLH2	AT4G36870	organ growth	Regulation	17873098;17873098	This suggests that SAW1 function is conserved in dicotyledonous plants and may represent a common regulatory mechanism of differential organ growth in dicots. (Medscan);This suggests that SAW1 function is conserved in dicotyledonous plants and may represent a common regulatory mechanism of differential organ growth in dicots. (Medscan)
NAP	AT1G69490	organ growth	Regulation	10.1016/S0092-8674(00)80902-2	Constitutive NAP expression affected organ growth by inhibiting cell expansion rather than proliferation. (Medscan)
AP2	AT4G36920	organogenesis	Regulation	10.1016/j.tplants.2007.11.010	DRN and its paralogue DORNR√ñSCHEN-like ( DRNL) encode AP2 (APETALA2)/ERF (ETHYLENE RESPONSE FACTOR) type transcription factors, which redundantly control cotyledon organogenesis in Arabidopsis . (Medscan)
AP2	AT4G36920	ovule development	Regulation	10.1016/j.plantsci.2008.02.011;10.1007/s10681-019-2398-1;10.3389/fpls.2018.01029;10.1105/tpc.6.3.333;10.3389/fpls.2015.01015	APETALA2 ( AP2), another ethylene response element binding proteins member, is also required for ovule development . (Medscan);In Arabidopsis, AP2-13 (AP2), AP2-05 (AINTEGUME NT, ANT) and AP2-09 (ANT-LIKE1) genes regulate floral growth and ovule development, respectively (Elliott et al. 1996; Klucher et al. 1996; Mizukami and Fischer 2000). (Medscan);The presence of AtAP2 in the stamens and carpe…
AP2	AT4G36920	ovule morphogenesis	Regulation	11706181	In an alternate manner, AP2 may regulate ovule morphogenesis and seed coat differentiation independently of one another. (Medscan)
F25P12.99	AT1G56560	oxidative stress	Regulation	10.1007/s00425-016-2530-6	The Arabidopsis A/N-InvA and A/N-InvG are involved in oxidative stress defense responses in plants (Xiang et al. 2011). (Medscan)
NTRA	AT2G17420	oxidative stress	Regulation	10.1016/j.plaphy.2014.04.008;10.1016/j.plaphy.2014.04.008	The results strongly suggest that the overexpression of NTRA may contribute to the delayed mechanism of methyl viologen-induced oxidative stress. (Medscan);NTRA affected reactive oxygen species homeostasis and decreased oxidative damage generated by some stresses. (Medscan)
RPM1	AT3G07040	oxidative stress	Regulation	10.1186/s12870-020-02355-x	The increase in RPM1 (#88) can also contribute to the oxidative stress improvement, as suggested by the observation that superoxide dismutase and catalase activities increase when AtRPM1 is overexpressed in Arabidopsis [84]. GLOSSARY{999999="AtPM1"} (Custom)
THI1	AT5G54770	oxidative stress	Regulation	10.1371/journal.pone.0144808;10.1371/journal.pone.0144808	thiazole biosynthetic enzyme might help to restore DNA stability and alleviate oxidative stress caused by NaCl treatment in Brassica napus leaves. (Medscan);The up-accumulation of thiazole biosynthetic enzyme might help to restore DNA stability and alleviate oxidative stress caused by NaCl treatment in Brassica napus leaves. (Medscan)
AP2	AT4G36920	panicle type	Regulation	10.1016/j.molp.2018.03.001;10.3389/fpls.2021.692955	For example, the APETALA-2-Like transcription factor OsAP2-39 and the homeodomain-leucine zipper transcription factor HOX12 regulate panicle exsertion by directly binding the promoter of ELONGATED UPPERMOST INTERNODE1 and activating ELONGATED UPPERMOST INTERNODE1 expression ( ). (Medscan);There is evidence that certain AP2 subfamily genes are involved in panicle meristem identity determination by…
VRN1	AT3G18990	panicle type	Regulation	10.1016/S0925-4773(02)00457-4	Our data from expression of RFL hint that its activation in the panicle possibly depends on regulators, perhaps those like VRN1. (Medscan)
CRK10	AT4G23180	pathogen interaction	Regulation	10.3390/ijms18122722;10.3390/ijms18122722	In addition, studies have shown that, in Arabidopsis, NBP and cysteine-rich receptor-like protein kinase 10 synergistically prevent pathogen infection and salicylic acid stress [51]. (Medscan);In addition, studies have shown that, in Arabidopsis, NBP and cysteine-rich receptor-like protein kinase 10 synergistically prevent pathogen infection and salicylic acid stress [ ]. (Medscan)
EFR	AT5G20480	pathogen interaction	Regulation	10.1093/mp/sss146	Xa21, FLS2, and EFR act as receptors to sense the signal molecules released from pathogens and then activate the plant defense responses against pathogen infection ( ; ; ), indicating that, as a receptor-like protein, Hybrid weakness i1 may function in disease resistance in rice as well. (Medscan)
RPM1	AT3G07040	pathogen interaction	Regulation	10.1016/S0092-8674(03)00036-9	In general, defense responses induced by the AvrRpt2-RPS2 interaction are weaker/slower than those induced by the AvrRpm1/AvrB-RPM1 interaction, although the RPS2- and RPM1-mediated pathogen recognition mechanisms appear to share components (Ritter and Dangl, 1996[Go]; Leister and Katagiri, 2000[Go]; Axtell and Staskawicz, 2003[Go]; Mackey et al., 2003[Go]). (Medscan);The observation that RPS2 ph…
RPP13	AT3G46530	pathogen interaction	Regulation	10.1111/j.1364-3703.2009.00544.x	This allowed the determination of which alleles of RPP13 were responsible for pathogen recognition and whether recognition was dependent on the RPP13/ATR13 combination. (Medscan)
AP2	AT4G36920	pattern specification	Regulation	10.1093/mp/sss070;10.3389/fpls.2014.00117	APETALA2 (AP2) affects both ovule and other floral organ pattern formation ( ; ; ). (Medscan);By treating plants with brassinosteroids it was shown that brassinosteroids influences ovule development through regulating the transcription of genes such as HUELLENLOS and ANT, which are redundant in the control of ovule primordia growth as already introduced in this review (Schneitz et al., ), and AP2…
AP2	AT4G36920	petal development	Regulation	10.1016/S0065-2296(06)44003-9;10.1007/s12010-012-9782-9;10.1242/dev.067215;10.3389/fpls.2018.00367;10.3389/fpls.2018.00367;10.3389/fpls.2018.00367;10.3389/fpls.2018.00367;10.3389/fpls.2018.00367	Among these is APETALA2 (AP2), which was originally considered an A class gene but has subsequently been found to primarily affect petal development rather ... (Medscan);In Arabidopsis, mutations in APETALA1 ( AP1) and APETALA2 ( AP2) affect sepal and petal development and are thus considered A group genes ( ). (Medscan);In Arabidopsis, AP2 mainly controls petal development [6], and in N. nucifer…
HERK1	AT3G46290	petiole growth	Regulation	10.1186/1471-2164-12-445	Overexpression of HERK1 appeared to increase petiole length by [?]ÀÜ15-20% (Fig. S3A). (Medscan);Over-expression of HERK1 increased petiole length by 15-20%. (Medscan)
POM1	AT1G05850	petiole growth	Regulation	10.1104/pp.113.229914	Measurements show that the reduced petiole length in 70-d-old mtphan plants was restored in the mtphan elp1 double mutant to the level of wild-type and elp1 mutant plants, whereas the elongated rachis phenotype of the mtphan mutant plants remained unchanged in the double mutant (Fig. 4, B‚ÄìF). (Medscan)
TZP	AT5G43630	petiole growth	Regulation	10.1105/tpc.18.00302	The predicted loss-of-function natural allele resulted in shorter hypocotyls in blue and white light, while overexpression of TZP led to hypocotyl and petiole elongation. (Medscan)
CLE45	AT1G69588	phloem development	Regulation	10.1016/j.pbi.2016.06.003	Recent studies indicate that OCTOPUS positively modulates brassinosteroid signaling by interacting with BIN2 [ ], and that a CLE peptide and receptor (CLE45-BAM3) module is involved in early phloem development [ ]. (Medscan)
CLE45	AT1G69588	phloem development	Regulation	10.1016/j.cub.2020.02.02910.1016/j.cub.2020.02.029	Hyperactive CLE45 signaling causes phloem sieve element differentiation defects, and consistently, knockout of CLE45 perception in bri3 background restores proper phloem development. (Custom)
CLE45	AT1G69588	phloem differentiation	Regulation	10.1105/tpc.17.00313	In summary, the available evidence suggests that the dosage balance between repressive At-CLE45 and activating At-OPS signaling is important in the control of phloem differentiation. (Medscan)
CSN5A	AT1G22920	photomorphogenesis	Regulation	10.1371/journal.pgen.1002825	By regulating ubiquitin-ligase activity of Cullin4 [47], CSN5 has important roles during plant development, notably for cell cycle progression and for repression of photomorphogenesis in darkness [48,49]. (Medscan)
HYL1	AT1G09700	photomorphogenesis	Regulation	10.1371/journal.pgen.1007247;10.1371/journal.pgen.1007247;10.1371/journal.pgen.1007247;10.1371/journal.pgen.1007247	Together, these results indicated that DCL1and HYL1 act as negative regulators for plant photomorphogenesis in the red light signaling pathway. (Medscan);The hypocotyl length of phyB/hyl1-2 mutant is shorter than that of phyB mutant and longer than that of hyl1-2 single mutant ( ) grown under red light, demonstrating that HYL1 acts genetically downstream of PHYB in the regulation of plant photomo…
SKIP	AT1G77180	photomorphogenesis	Regulation	10.1007/s00299-013-1540-0;10.1007/s00299-013-1540-0;10.1007/s00299-013-1540-0;10.1007/s00299-013-1540-010.1007/s00299-013-1540-0;10.1007/s00299-013-1540-010.1007/s00299-013-1540-0	Abstract AtSKIP, as a multiple protein, is involved in many physiological processes, such as flowering, cell cycle regulator, photomorphogenesis and stress tolerance. (Medscan);Together, these data indicate that AtSKIP participates in cytokinin-regulated promotion of leaf growth in photomorphogenesis, and that phosphorylation interferes with AtSKIP normal function. (Medscan);Recently, the enhance…
DL3795W	AT4G15510	photoperiod sensitivity	Regulation	10.1007/s10681-017-2089-8	Similarly, genotypes of the three homoeologous Ppd-1 loci strongly affect photoperiod sensitivity, and the Ppd-1 loci are located on the short arms of homoeologous group 2 chromosomes (Law et al. 1978; Scarth and Law 1983). (Medscan)
DL3795W	AT4G15510	photoperiodism	Regulation	10.1016/j.fcr.2013.12.023;10.1186/1471-2229-13-199;10.1007/s11032-017-0741-6;10.1007/s00122-018-3181-8;10.1007/s13562-018-0460-z;10.1007/s10142-016-0490-3;10.1186/s12870-016-0831-3;10.1270/jsbbs.63.309;10.1270/jsbbs.63.309;10.1186/1471-2229-13-199;10.1371/journal.pone.0160623;10.1093/jxb/erz48310.1093/jxb/erz483	In the case of photoperiod response, main genes Ppd-1 (Ppd-D1), Ppd-2 (Ppd-B1) and Ppd-3 (Ppd-A1) have already been included in the analysis; however the occurrence of additional alleles in Ppd-1 affecting photoperiod response cannot be discarded ( ). GLOSSARY{44999998="A1" 44999999="D1"} (Medscan);Based on several previous reports [14-16], photoperiod response in bread wheat is mainly controlled…
VRN1	AT3G18990	photoperiodism	Regulation	10.1186/s12870-018-1587-8;10.1186/s12870-018-1587-8	According to the results of ANOVA and least significant range tests, we can conclude that Vrn-1 rather than Ppd-1 played a major role in controlling vernalization and photoperiod responses in this region. (Medscan);In the present study, we dissected the Vrn-1 and Ppd-1 gene composition and found that Vrn-1, rather than Ppd-1, played a major role in controlling vernalization and photoperiod respon…
FER	AT3G51550	photoprotection	Regulation	10.3389/fpls.2021.714938;10.3389/fpls.2021.714938;10.3389/fpls.2021.714938;10.3389/fpls.2021.71493810.3389/fpls.2021.714938;10.3389/fpls.2021.714938;10.3389/fpls.2021.714938;10.3389/fpls.2021.714938;10.3389/fpls.2021.714938;10.3389/fpls.2021.714938;10.3389/fpls.2021.714938	To investigate whether FER function in photoprotection is dependent on seedling developmental stages, we carried out an moderately elevated light intensity treatment for 9 days on Col-0 and fer-4 seedlings that were grown for 0-6 days under dim light conditions. (Custom);Therefore, these results suggest that FER functions in photoprotection are related to distinct signaling pathways other than pr…
CSN5A	AT1G22920	photosynthesis	Regulation	10.3390/biom912080510.3390/biom9120805	Following heat stress, csn5a-1 exhibits an increase in cell size, ploidy, photosynthetic activity, and number of lateral roots and an upregulation of genes connected to the auxin response. (Custom)
PHT4;6	AT5G44370	photosynthesis	Regulation	10.1093/jxb/erw249;10.1093/jxb/erw249	Even after 6 d in darkness, the photosynthetic efficiency, which is completely abolished in pht4;6 mutants (see ), in pht4;6::nahg plants is similar to ratios observed in the wild type ( ; Supplementary Fig. S2). (Medscan);We demonstrated that photosynthesis in particular is negatively affected in dark-treated pht4;6 plants ( , B) and it thus seems likely that NH4 + re-assimilation during onset o…
HYL1	AT1G09700	phyllotaxy	Regulation	10.1016/j.molp.2021.01.020	The fha2-2 mutant slightly increased plant size, whereas the hyl1-2 mutation significantly disrupted plant growth and phyllotaxy ( A and ). (Custom)
FER	AT3G51550	phytohormone response	Regulation	10.1007/s11032-016-0580-x	FER is a highly conserved gene in plantae and regulates various aspects of plant development, phytohormone response, and stress response. (Medscan)
AP2	AT4G36920	pistil development	Regulation	10.1016/j.cpb.2015.08.002;10.1007/s12010-012-9782-9;10.1038/srep32652	We hope that this data set will facilitate further analysis of this question and, more broadly, precisely how AP2 orchestrates both flowering time and gynoecium development. (Medscan);AGAMOUS, APETALA 2 (AP2) and SEPALLATA 3 (SEP3), participate in gynoecium development, and ChIP-seq data for these three TFs is available from either whole inflorescences (AP2), or stage 5 (AGAMOUS and SEP3) and sta…
AP2	AT4G36920	plant adaptation	Regulation	10.4238/2013.May.13.1	of the APETALA2 (AP2)/ERF transcription factor superfamily; they are known to play an important role in plant adaptation to biotic and abiotic stress. (Medscan)
HYL1	AT1G09700	plant apical dominance	Regulation	10.1016/j.pbi.2004.11.008	Alternatively, these phenotypes might be related to a role for MicroRNA in imprinting, as reporter-gene expression suggests that DCL1 is paternally imprinted . hen1 and hyl1 mutants resemble weak dcl1 mutants. hen1 was originally isolated as an enhancer of hua1, a regulator of floral organ identity, but is also allelic to the inflorescence mutant corymbosa- 2 . hyl1 affects leaf development, apic…
CRK10	AT4G23180	plant defense	Regulation	10.1104/pp.112.205690	CRK5, CRK6, and CRK10 are involved in plant defense processes and have WRKY-binding sites in their promoter regions (Du and Chen, 2000; Chen et al., 2003). (Medscan)
FER	AT3G51550	plant defense	Regulation	10.1093/mp/ssu092;10.1104/pp.16.00667;10.1093/mp/ssu092;10.1104/PP.19.01310	The downstream factors of the FER pathway may also play a role in the programmed cell death during pathogen response pathways. (Medscan);FERONIA also participates in mediating pathogen responses. feronia mutants constitutively expressed increased transcript levels of several immunity response marker genes (Masachis et al., 2016) and displayed elevated defense-related responses to the elicitor FLG…
MHJ24.10	AT5G64120	plant defense	Regulation	10.1016/j.pmpp.2015.09.001	The reactive oxygen species accumulation was parallel to the induction of the peroxidase 71 gene (At5g64120) encoding a cell-wall peroxidase that is involved in reactive oxygen species production and known to participate in plant defence reactions. (Medscan)
PEPR1	AT1G73080	plant defense	Regulation	10.1073/pnas.1205448109;10.1007/s00442-016-3758-3	Pep-dependent pathogen defense programs are facilitated by PEPR1 (responding to peptides 1‚Äì6) and a second leucine-rich repeat receptor-like kinase, PEPR2 (responding primarily to peptides 1 and 2) (15). (Medscan);Another example is PROPEP3 which encodes precursor proteins that, upon perception by two closely related receptor kinases, PEPR1 and PEPR2, activate plant defense (Bartels et al. ). (…
PHT4;6	AT5G44370	plant defense	Regulation	10.3389/fpls.2014.00701	Thus like PHT4;1, PHT4;6 is also a negative regulator of plant defense. (Medscan)
RPM1	AT3G07040	plant defense	Regulation	10.1073/pnas.1708288114;10.1016/S1360-1385(03)00014-1;10.1104/pp.113.229740;10.1186/s12864-016-2552-2;10.1111/nph.1276010.1111/nph.12760;10.1104/pp.18.00632;10.1007/s00425-020-03527-7	Therefore, RPM1 function is not (or only very weakly) affected by P105S in transient overexpression in N. benthamiana, but this P-to-S substitution is sufficient to effectively interfere with RPM1 function in response to pathogen-delivered AvrRpm1 or AvrB in Arabidopsis. GLOSSARY{46999998="PS" 46999999="P105S"} (Medscan);Given the role of RPM1 in eliciting the hypersensitive response (a localized…
RPP13	AT3G46530	plant defense	Regulation	10.3390/ijms18122722;10.1186/s12864-016-2552-2;10.3390/ijms18122722	In the present study, the up-regulated expression of the disease resistance protein RPP13 maybe not only a simple accumulation, but also having a regulatory role in plant defense. (Medscan);Both RPM1 and RPP13 can trigger the plant defense process [ , ]. (Medscan);In the present study, the up-regulated expression of the disease resistance protein RPP13 maybe not only a simple accumulation, but al…
SAUL1	AT1G20780	plant defense	Regulation	10.1094/MPMI-07-15-0146-R	Here, we aim to investigate whether saul1 phenotypes depend on temperature or relative humidity or both and whether SAUL1 may have a function in autoimmunity, plant defense, or both. (Medscan)
UPF3	AT1G33980	plant defense	Regulation	10.1104/pp.16.01928;10.1104/pp.17.01468	ACS Chem Biol 7: 1848‚Äì1857 Jeong HJ, Kim YJ, Kim SH, Kim YH, Lee IJ, Kim YK, Shin JS (2011) Nonsense-mediated mRNA decay factors, UPF1 and UPF3, contribute to plant defense. (Medscan);Plant Physiol 161: 1202‚Äì1216 Jeong HJ, Kim YJ, Kim SH, Kim YH, Lee IJ, Kim YK, Shin JS (2011) Nonsense-mediated mRNA decay factors, UP FRAMESHIFT1 and UPF3, contribute to plant defense. (Medscan);Nonsense-mediat…
AP2	AT4G36920	plant development	Regulation	10.1016/j.plantsci.2011.06.011;10.1007/s11103-013-0026-3;10.1007/s11033-014-3532-8;10.1007/s10535-017-0734-7;10.1093/gbe/evv048;10.1007/s11103-012-9877-210.1007/s11103-012-9877-2;10.1093/mp/ssr087;10.1186/1471-2164-11-719	Our analysis of RAP2 gene expression in wild-type and ap2-10 plants suggests that AP2 contributes to the regulation of RAP2 gene activity throughout Arabidopsis development. (Medscan);Because we were unable to detect SOB2/DRN-like transcript during normal seedling or adult development, we focused our attention on related AP2 transcription factors that may be involved in seedling development. (Med…
CLF	AT2G23380	plant development	Regulation	10.1007/s11738-016-2188-5;10.1371/journal.pone.0003404;10.1111/tpj.12735	Based on our observation, simultaneous disruption of SDG8 and CLF can affect plant development in several aspects. (Medscan);CLF plays multiple roles in plant development, and also directly represses the expression of SHOOTMERISTEMLESS and a flowering gene, AGAMOUS LIKE 19 (AGL19), during vegetative development , . (Medscan);H3K4me2/3 marks are deposited by the Arabidopsis TRITHORAX family while …
CSN5A	AT1G22920	plant development	Regulation	10.1371/journal.pgen.1002825	Both studies showed that the two CSN5 isoforms play unequal roles in plant development, with CSN5A exerting a more prominent one. (Medscan);The fact that the csn5b mutant does not exhibit any observable phenotype, whereas the csn5a mutant does, once again indicates that CSN5A plays a more prominent role in plant development. (Medscan);By regulating ubiquitin-ligase activity of Cullin4 [47], CSN5 …
FER	AT3G51550	plant development	Regulation	10.1007/s11032-016-0580-x;10.1007/s11032-016-0580-x;10.1016/j.funbio.2020.05.001;10.1242/dev.189902;10.3389/fpls.2021.714938	FER is a highly conserved gene in plantae and regulates various aspects of plant development, phytohormone response, and stress response. (Medscan);In Arabidopsis, FER is critical for normal plant development that fer mutants show low fertility and small plant size (Juan-Miguel et al. 2007; Hongqing et al. 2009). (Medscan);Although Feronia is suggested to be involved in plant development, no visi…
HAF01	AT1G32750	plant development	Regulation	10.3389/fpls.2017.01179	Under control conditions, all plants except HAF1 deficient plants had a similar rosette area as WT plants; while haf1 plants were smaller than WT both in the Wassilewskija or Col 0 backgrounds (Figure and Supplementary Figures , ), suggesting that HAF1 may have a role in plant development. (Medscan)
HYL1	AT1G09700	plant development	Regulation	10.1093/nar/gku90710.1093/nar/gku907;10.1111/j.1365-313X.2006.02835.x;10.1093/plcell/koab090;10.1093/plcell/koab090;10.1093/plcell/koab090	These results suggest that HYL1 ensures the correct selection of pri-MicroRNA cleavage sites through homodimerization and thus contributes to gene silencing and plant development. (Medscan);Genetic analysis supports that SERRATE and HYL1 act in the same pathway to regulate plant development. (Medscan);Genetic analysis supports that SERRATE and HYL1 act in the same pathway to regulate plant develo…
HYL1	AT1G09700	plant development	Regulation	10.1093/molbev/msab20110.1093/molbev/msab201	Transgenic expression of the nearly 200‚ÄâMa-old ancestral flowering-plant HYL1 in A. thaliana was sufficient to rescue many key aspects of plant development disrupted by HYL1- knockout and restored near-native miRNA production, suggesting that the functional partnership of HYL1-DCL1 originated very early in and was strongly conserved throughout the evolutionary history of terrestrial plants. (Cu…
KCS10	AT2G26250	plant development	Regulation	10.1007/s11103-020-01080-1	The genes in the FIDDLEHEAD subfamily have similar functional roles in plant development; however, their underlying molecular mechanisms may be more complex. (Custom)
MAP65-1	AT5G55230	plant development	Regulation	10.1104/pp.16.01602	Furthermore, genetic analysis shows a functional interaction between Auroras and MAP65-1 required for plant development, but also indicates that Aurora-dependent phospho-regulation of MAP65-1 operates largely in concert with other kinases. (Medscan)
NAP	AT1G69490	plant development	Regulation	10.1007/s00425-016-2609-0	In various plant species, NAP genes have very important functions in plant development, such as floral development (Sablowski and Meyerowitz 1998), root morphogenesis (de Z√©licourt et al. 2012), seed development (Meng et al. 2007), and leaf senescence (Guo and Gan 2006; Liang et al. 2014). (Medscan)
POM1	AT1G05850	plant development	Regulation	10.1016/j.jplph.2009.12.001	These results clearly indicated that the elp1 mutation caused a dramatic alteration in normal seedling development.. [Figure 6.]. (Medscan);Furthermore, genetic analyses showed that mutations in AtCTL1 cause severe defects in various aspects of Arabidopsis development under optimal conditions, which include cellulose synthesis, ethylene production, and responses to abiotic stresses ( ; ). (Medsca…
SKIP	AT1G77180	plant development	Regulation	10.1007/s00299-013-1540-0	Here, we identify the physiological role of AtSKIP associated with cytokinin-mediated plant development and growth. (Medscan)
TPR1	AT1G80490	plant development	Regulation	10.1126/sciadv.1601217	TPL and TPL-related proteins (in rice TPR1 and TOPLESS-related protein 2) comprise a family of corepressors that interact with numerous repressors, transcription factors, and adaptors to modulate plant development and signaling ( , - ). (Medscan)
VRN1	AT3G18990	plant development	Regulation	10.1104/pp.19.01195	Our findings support that VRN1 is involved in cold acclimation and plant development, and as such, its expression levels are determinant in acquiring a freezing-tolerant phenotype. (Custom)
GPAT6	AT2G38110	plant fertility	Regulation	10.1093/mp/ssr057	In this work, our results show that GPAT6 is involved in anther development and plant fertility in Arabidopsis. (Medscan);Glycerol-3-phosphate acyltransferase 6 (GPAT6) is important for tapetum development in Arabidopsis and plays multiple roles in plant fertility. (Medscan)
HYL1	AT1G09700	plant fertility	Regulation	10.1093/jxb/ert178	To find out the reasons for the reduced fertility of hyl1 mutants, the floral organs that govern plant fertility were investigated. (Medscan)
AKT1	AT2G26650	plant growth	Regulation	10.1016/S0006-3495(00)76682-3;10.1016/j.crvi.2009.05.003	Earlier studies have shown that AKT1 plays a critical role in plant growth under low-K conditions (24). (Medscan);Furthermore, the finding that disruption of the AKT1 gene reduces Arabidopsis growth at micromolar K+ concentrations in the presence of NH4+ provides a new experimental system in which to further examine hypotheses regarding multiple affinities by an individual transporter in vivo. (M…
AP2	AT4G36920	plant growth	Regulation	10.1007/s00438-015-1161-0;10.1007/s11120-016-0245-y;10.3390/ijms17040587;10.1186/s12864-017-3517-9;10.3389/fpls.2019.00340;10.1371/journal.pone.0078635;10.1186/s12864-017-3517-910.1186/s12864-017-3517-9	AP2 subfamily contains two AP2 domains, which are mainly involved in plant growth and development (Boutilier et al. 2002); ERF and DREB are the two largest subfamilies of APETALA2/ethylene response factor containing an AP2 domain, generally referred to as the ERF subfamily, and are mainly involved in abiotic stress responses of plants (Sharma et al. 2010). (Medscan);We suggest that this is consis…
CLF	AT2G23380	plant growth	Regulation	17259261;17259261	In rice (Oryza sativa), SET1 represses plant growth, as overexpression of rice SET1 in Arabidopsis leads to retarded plant growth (Liang et al., 2003[Go]). (Medscan);In rice ( Oryza sativa ), SET1 represses plant growth, as overexpression of rice SET1 in Arabidopsis leads to retarded plant growth (Liang et al., 2003 ). (Medscan)
CLF	AT2G23380	plant growth	Regulation	10.1534/g3.119.40055910.1534/g3.119.400559	Finally, we show that many ULT1 target genes can be oppositely regulated by CLF, suggesting that ULT1 and CLF may have antagonistic effects on plant growth and development in response to various endogenous and environmental cues. (Medscan)
CSN5A	AT1G22920	plant growth	Regulation	15923347;15923347	Taken together, our findings suggest that CSN5 is essential for normal plant growth and development and that loss of CSN5 function causes phenotypic defects that are equivalent to those reported for the cop/det/fus mutants defective in any other COP9 signalosome subunit. (Medscan);Taken together, our findings suggest that CSN5 is essential for normal plant growth and development and that loss of …
CTL2	AT3G16920	plant growth	Regulation	10.1016/j.jplph.2009.12.001	In consequence, it is very possible that mutation of AtCTL2 has little effect on overall plant growth. (Medscan)
EFR	AT5G20480	plant growth	Regulation	10.1371/journal.pgen.1006068;10.1007/s11738-018-2627-6;10.1371/journal.pgen.1006068;10.3390/ijms21051722	Thus, EFR controls natural variation in seedling growth inhibition for only a subset of elf18 variants. (Medscan);EF-Tu, a very effective pathogen-associated molecular pattern of phytoplasma (Fan et al. 2014), is specifically recognized by the EF-Tu receptor , which induces defense responses and inhibits plant growth. (Medscan);Thus, EFR controls natural variation in seedling growth inhibition fo…
FER	AT3G51550	plant growth	Regulation	10.1016/j.pbi.2016.05.008;10.1104/pp.16.00667;10.1105/tpc.16.00891;10.1146/annurev-arplant-042817-040557;10.7554/eLife.0658710.7554/eLife.06587;10.1073/pnas.181699111510.1073/pnas.1816991115;10.1104/PP.19.01252;10.1186/s12870-019-2223-y	Mutations in the plasma membrane receptor kinase FERONIA (FER) result in few but large seeds due to increased cell elongation in maternal integuments and also cause multiple defects in plant growth and development [ ]. (Medscan);FERONIA Controls Plant Growth and Intersects Multiple Signaling Pathways (Medscan);FERONIA (FER), a lectin RK, interacts with a family of Arabidopsis peptides termed RAPI…
HAF01	AT1G32750	plant growth	Regulation	10.3389/fpls.2017.01179	Plant growth inhibition by UV-B in haf1 plants. (Medscan)
HAK5	AT4G13420	plant growth	Regulation	10.1007/s00299-018-2325-2;10.3389/fpls.2016.00992;10.3389/fpls.2014.00430;10.3390/ijms20030715;10.1093/mp/ssp102;10.1093/mp/ssp102;10.1093/plphys/kiab02810.1093/plphys/kiab028;10.1186/s12864-021-07633-y	AtHAK5 plays important role in the maintenance of high affinity K+ uptake and plant growth in the presence of high Na+ and biomass accumulation in the Arabidopsis wild type is significantly higher than in athak5 (Nieves-Cordones et al. 2010). (Medscan);Nonetheless, studies in low-K+-grown Arabidopsis and rice plants showed that AtHAK5 and OsHAK1 function was still pivotal in maintaining K+ uptake…
HERK1	AT3G46290	plant growth	Regulation	10.3389/fpls.2017.01099	As a redundant homolog of THE1, HERCULES 1 (HERK1) was demonstrated to regulate plant growth and development ( , ). (Medscan)
HYL1	AT1G09700	plant growth	Regulation	10.1016/j.molp.2021.01.020	The fha2-2 mutant slightly increased plant size, whereas the hyl1-2 mutation significantly disrupted plant growth and phyllotaxy ( A and ). (Custom)
NAP	AT1G69490	plant growth	Regulation	10.3389/fpls.2016.0014710.3389/fpls.2016.00147	The NAP (NAC-like, activated by AP3/P1) transcription factor belongs to a subfamily of the NAC transcription factor family, and is believed to have an important role in regulating plant growth and development. (Medscan)
PK3	AT5G08160	plant growth	Regulation	10.1038/s41598-019-54685-y10.1038/s41598-019-54685-y	When the 16 Bacillus strains were tested on the non-host plant Arabidopsis thaliana, B. cereus PK6-15, B. subtilis PK5-26 and B. circulans PK3-109 significantly enhanced plant growth under salt stress conditions, doubling fresh weight levels when compared to uninoculated plants. (Custom)
POM1	AT1G05850	plant growth	Regulation	10.1104/pp.109.149849	CTL1 appears to play two roles in plant growth and development based on the constitutive effect of the arm mutation on primary root growth and its conditional impact on root architecture. (Medscan);CONCLUSION TOP ABSTRACT RESULTS DISCUSSION CONCLUSION MATERIALS AND METHODS LITERATURE CITED In the results reported here, we show that CTL1 plays a role in plant growth and development (Fig. 12 ). (Me…
UPF3	AT1G33980	plant growth	Regulation	10.1105/tpc.19.00631	Simultaneous mutation of UP-FRAMESHIFT1 and UPF3 arrested Arabidopsis growth at 22¬∞C, while the growth defect was moderately recovered by a temperature shift to 28¬∞C. (Custom)
VRN1	AT3G18990	plant growth	Regulation	10.1007/s00122-021-03819-w	The first is VERNALIZATION 1 , which influences root angle at all stages of plant growth (Voss-Fels et al. 2018). (Custom)
CTL2	AT3G16920	plant height	Regulation	10.1104/pp.19.00615	Both single ctl1-1 and double ctl1-1 ctl2-1 mutant plants had reduced total plant height and were 3‚Äì4 d late in flowering with smaller silique size. (Custom)
DL3795W	AT4G15510	plant height	Regulation	10.1017/S0021859612000330;10.1017/S0021859612000330	Some of the cultivars released during the 1950s (such as the Italian cultivars Mara and Impeto and the French cultivar Estrella) carried the Rht8c dwarfing gene and probably the photoperiod-insensitive gene PpD1 (Worland et al. ), which has been reported to affect plant height, cycle length and crop productivity (Borojevic & Borojevic ). (Medscan);Three of the four initial cultivars included in t…
POM1	AT1G05850	plant height	Regulation	10.1104/pp.19.00615	Both single ctl1-1 and double ctl1-1 ctl2-1 mutant plants had reduced total plant height and were 3‚Äì4 d late in flowering with smaller silique size. (Custom)
VRN1	AT3G18990	plant height	Regulation	10.1016/j.cj.2020.12.007	Since VRN1 can affect plant height, whether this interaction or changes in downstream genes regulated by this interaction leads to changes in plant height needs further investigation. (Custom)
CRK29	AT4G21410	plant immunity	Regulation	10.3389/fpls.2017.01387;10.1007/s00425-019-03296-y	For example, CRK28 and its interacting partner CRK29, were recently demonstrated to enhance plant immune responses (Yadeta et al., ). (Medscan);Overexpression of CRK5 increases abscisic acid sensitivity and enhances drought tolerance (Lu et al. 2016); CRK29 acts in pathogen perception and enhances plant immune responses (Yadeta et al. 2017); and CRK45 regulates seed germination, early seedling de…
EFR	AT5G20480	plant immunity	Regulation	10.1105/tpc.17.01000;10.1105/tpc.17.01000;10.3390/ijms21051722;10.1104/PP.19.01310	In the innate immune signaling pathway, two receptor-like kinases, EF-TU RECEPTOR (EFR) and BAK1, interact with an receptor-like cytoplasmic kinase BOTRYTIS-INDUCED KINASE1 (BIK1) to initiate plant immune responses to bacterial elongation factor Tu (or elf18) (Macho and Zipfel, 2014). (Medscan);For instance, two receptor-like kinases, EFR and BAK1, the receptor and coreceptor for a bacterial elon…
EFR	AT5G20480	plant immunity	Regulation	10.1016/j.tplants.2016.08.014;10.1016/j.molp.2018.10.008;10.1016/j.ejcb.2009.11.001;10.1146/annurev-phyto-080615-100204;10.1105/tpc.17.01000;10.1105/tpc.17.01000;10.3389/fpls.2016.01374;10.1111/jipb.1230610.1111/jipb.12306;10.1007/s12374-020-09243-9	Interestingly, the bak1-5 mutant, which is mutated in the kinase domain, shows reduced kinase activity and largely compromises FLS2- and EFR-mediated plant immunity . (Medscan);For instance, a number of proteins in the LRR-receptor-like kinase family, including FLS2, EFR, PEPR1, PEPR2, BAK1, SOBIR1, BIR1, and BIR2, play important roles in plant immunity. (Medscan);Arabidopsis FLS2 (Flagellin Sens…
FER	AT3G51550	plant immunity	Regulation	10.1105/tpc.17.00464;10.1146/annurev-arplant-050718-095910;10.1016/j.molp.2020.08.014;10.1016/j.molp.2020.08.014;10.1016/j.molp.2020.08.014	A recent study indicates that FER is required for flg22-, elf18-, and chitin-triggered reactive oxygen species production and positively regulates plant immunity to bacterial pathogens (Stegmann et al., 2017). (Medscan);In addition, THESEUS1 and FERONIA bind RAPID ALKALINIZATION FACTOR peptides (48, 55), and the interaction with FERONIA modulates plant immunity (164). (Medscan);FER interacts with…
MAP65-1	AT5G55230	plant immunity	Regulation	10.1016/j.chom.2015.12.007	Together these results indicate that MAP65-1 plays an important role in protein secretion and plant immunity. (Medscan)
PEPR1	AT1G73080	plant immunity	Regulation	10.1016/j.molp.2018.10.008;10.1038/cr.2014.161;10.1080/15592324.2019.1590094;10.3390/cells7090120;10.3390/ijms22031367	For instance, a number of proteins in the LRR-receptor-like kinase family, including FLS2, EFR, PEPR1, PEPR2, BAK1, SOBIR1, BIR1, and BIR2, play important roles in plant immunity. (Medscan);For example, AtPep1-6 have a similar activity of inducing PEPR1-mediated plant immune responses, whereas PEPR2 is preferentially responsive to AtPep1-2 [20]. (Medscan);AtPEPR1 and AtPEPR2 have different prefer…
SAUL1	AT1G20780	plant immunity	Regulation	10.1094/MPMI-07-15-0146-R	Suppression of saul1-1 phenotypes by pad4-1 and eds1-2 increased expression of defense marker genes, and the prominent regulation of saul1-1 by temperature suggested that SAUL1 may also affect plant immunity. (Medscan)
TPR1	AT1G80490	plant immunity	Regulation	10.1016/j.tplants.2012.06.011	Interestingly, EDS1 is additionally able to interact with other immune surveillance proteins including (i) RPS6, a TIR-nucleotide-binding-leucine-rich repeat protein that activates ETI in response to the Pseudomonas effector HopA1 ; (ii) SRFR1, a tetratricopeptide repeat domain protein that negatively regulates ETI ; and (iii) SNC1 (Suppressor of npr1-1 constitutive1), a TIR-nucleotide-binding-le…
VRN1	AT3G18990	plant morphology	Regulation	10.1016/j.molp.2017.10.005;10.1186/s12870-018-1591-z;10.1104/pp.19.01195;10.1104/pp.19.01195;10.1104/pp.19.01195	In summary, our results indicate that VRN1 pleiotropically shapes overall plant morphology in wheat and barley, thereby regulating the balance between above- and below-ground plant architecture. (Medscan);Voss-Fels et al. (2018) showed that six SNP markers of a highly significant QTL for nodal root angle index on chromosome 5B was identified to have strong linkage disequilibrium to Vrn-B1, and th…
AP2	AT4G36920	plant reproduction	Regulation	10.1186/s12864-021-07396-6	AP2 is known to be involved in plant reproduction and homeostasis particularly in plants‚Äô responses to biological or non-biological stresses [8]. (Custom)
AKT1	AT2G26650	plant response	Regulation	22210899	Disruption of the Arabidopsis thaliana inward-rectifier K+ channel AKT1 improves plant responses to water stress. (Medscan)
AP2	AT4G36920	plant response	Regulation	10.1007/s11033-009-9763-4;10.1007/s00122-016-2832-x	A large family of transcription factors, namely AP2/ERF (APETALA2 and ethylene-responsive-element-binding-proteins) was found to play an important role in plant response to stress [2, 3]. (Medscan);Members of the AP2 family of plant-specific transcription factors are essential to the regulatory networks of both the floral development pathways (Aukerman and Sakai 2003; Zhu and Helliwell 2011; Span…
CER1	AT1G02205	plant response	Regulation	21386033	Overexpression of Arabidopsis ECERIFERUM1 promotes wax very-long-chain alkane biosynthesis and influences plant response to biotic and abiotic stresses. (Medscan)
FER	AT3G51550	plant response	Regulation	10.1016/j.funbio.2020.05.001	While some aspects of the role of F-rapid alkalinising factors in F. oxysporum f.sp. lycopersici - host interaction remain undetermined, both studies suggest that F-rapid alkalinising factors-triggered plant responses are mediated by the plant's receptor-like kinase (RLK) Feronia (FER) ( ). (Custom)
HAK5	AT4G13420	plant response	Regulation	10.1016/j.pbi.2009.05.003;10.1093/mp/sss003	Significantly, Arabidopsis AtHAK5 is highly inducible by low-K at the transcriptional level and may play a role in plant response to low-K conditions [ ]. (Medscan);Several studies have shown that the transcription of one member of this family, AtHAK5, is strongly induced by potassium deficiency ( ; ; ), changes in membrane potential ( ), and plays a role in plant response to low-K+ conditions ( …
PLDALPHA1	AT3G15730	plant response	Regulation	10.1016/j.bbalip.2009.02.017;10.1093/mp/ssm025;10.1093/mp/ssm025;10.1093/mp/ssm025;10.1093/mp/ssm025;10.1186/s12870-017-1153-9;10.3390/ijms20010082;10.1186/s13068-018-1340-4	To determine how PLDalpha1 mediates plant response to abscisic acid, we investigated the possibility that its product, phosphatidic acid, might interact with proteins involved in the abscisic acid signaling cascade. (Medscan);The role of specific Phospholipase Ds in plant response to salinity and drought remained elusive until recent studies showed that manipulations of Phospholipase DŒ±3, Phosph…
UPF3	AT1G33980	plant response	Regulation	10.3389/fpls.2016.01376;10.3389/fpls.2016.01376;10.3389/fpls.2016.01376	This indicates that UPF3 plays a role in plant response to salt stress, and that balanced expression of the UPF3 gene is essential for coping with this stress. (Medscan);This indicates that UPF3 plays a role in plant response to salt stress, and that the balanced expression of the UPF3 gene is essential for coping with this stress. (Medscan);This indicates that UPF3 plays a role in the plant resp…
PAB4	AT2G23350	plant viability	Regulation	10.1371/journal.pone.0191474	As pab2 eif4g and pab8 eif4g double homozygotes were viable whereas pab4 eif4g could not be isolated, these results suggest that the combination of PAB4 and eIF4G is essential for plant viability and/or fertility. (Medscan)
DL3795W	AT4G15510	plant yield	Regulation	10.1017/S0021859612000330	Some of the cultivars released during the 1950s (such as the Italian cultivars Mara and Impeto and the French cultivar Estrella) carried the Rht8c dwarfing gene and probably the photoperiod-insensitive gene PpD1 (Worland et al. ), which has been reported to affect plant height, cycle length and crop productivity (Borojevic & Borojevic ). (Medscan)
NAP	AT1G69490	plant yield	Regulation	10.1093/jxb/erv240	The NAP subfamily also improves crop yield and quality through regulating leaf senescence. (Medscan)
CER1	AT1G02205	pollen development	Regulation	10.1371/journal.pone.0065139	The cer1 mutants were conditionally male sterile, suggesting that the CER1 gene has an essential function in pollen development . (Medscan)
CYP704B1	AT1G69500	pollen development	Regulation	10.1007/s11032-020-01142-8	For example, in the cabbage genic male sterility mutant, the expression of the CYP704B1 gene involved in pollen development was lost by a retrotransposon insertion (Ji et al. 2017). (Custom)
F27F5.6	AT1G44970	pollen development	Regulation	10.1105/tpc.18.00907;10.1016/j.bbrc.2019.06.138;10.1073/pnas.2012728117	Here, we report the identification of two class III peroxidase-encoding genes, PEROXIDASE9 and PRX40, that are genetically redundant and essential for proper anther and pollen development in Arabidopsis (Arabidopsis thaliana). (Medscan);Here, we report the identification of two class III peroxidase-encoding genes, PEROXIDASE9 and PRX40, that are genetically redundant and essential for proper anth…
GPAT6	AT2G38110	pollen development	Regulation	10.1002/lipd.12049;10.1002/lipd.12049;10.1093/mp/ssr057;10.1007/s00122-019-03343-y;10.3390/ijms19124017	This suggests that AtGPAT6 also plays a very important role in anther/pollen development, thereby affecting fertility and seed yield (Li et al., 2012). (Medscan);For instance, mutation of the tomato (Solanum lycopersicum) GPAT6 gene results in perturbed pollen formation, altered cuticle thickness, composition, and function, and reduced fruit brightness, which implies that in certain species, GPAT…
MYB26	AT3G13890	pollen development	Regulation	10.1007/s00606-021-01769-w	In Arabidopsis thaliana, AtMYB26 (Steiner-Lange et al. 2003), AtMYB103 (Higginson et al. 2003), AtMYB32 (Preston et al. 2003) and AtMYB80 (Phan et al. 2011) are reported to be involved in regulation of anther or pollen development. (Custom)
T22E19.17	AT1G68200	pollen development	Regulation	10.1104/pp.113.233387	Therefore, the above data strongly suggested that various pollen development processes were influenced in cdm1. (Medscan)
CER1	AT1G02205	pollen fertility	Regulation	10.3389/fpls.2016.00952	Deficiencies in wax components leads to detrimental phenotypes: eceriferum1-1 (cer1-1), a mutant of cuticular wax synthesis, reduces alkane coverage ( ) and pollen fertility under low-humidity conditions ( ); the loss of CUTICULAR1 activity results in dysfunctional pollen grains ( ); and cer7-3 results in reduced seed viability ( ). (Medscan)
NTRA	AT2G17420	pollen fertility	Regulation	19451637	Transmission of defective gr1 alleles in pollen can only occur in the presence of functional NTRA, suggesting that glutathione reductase1 and NTRA proteins have a major role in pollen fertility. (Medscan)
CLE45	AT1G69588	pollen growth	Regulation	10.1016/j.jprot.2017.08.018;10.3389/fpls.2015.01211	CLE45 mitigates heat stress by binding with SKM1/SKM2 to sustain pollen growth under high temperatures . (Medscan);In conclusion, CLE45 mitigates heat stress by binding with SKM1/SKM2 to sustain pollen growth under higher temperatures and maintain successful seed production. (Medscan)
KCS10	AT2G26250	pollen hydration	Regulation	10.1016/S1369-5266(02)00286-8;10.1016/j.molp.2020.05.009	FIDDLEHEAD regulates pollen hydration, which is normally restricted to the stigma, and organ fusion, which is normally restricted to specific events in floral development. fdh mutants display unregulated fusion of floral organs and ectopic pollen germination on epidermal cells. (Medscan);Thus, KCS10/FDH plays a role in regulating pollen hydration ( ). (Custom)
MYB26	AT3G13890	pollen maturation	Regulation	10.1016/j.bbrc.2019.08.119	In addition, several flower-specific genes, including AtMYB21, AtMYB24, AtMYB57, AtMYB108, and AtMYB26, are essential for pollen maturation, filament elongation and anther dehiscence. (Medscan)
CER1	AT1G02205	pollen recognition	Regulation	10.1104/pp.112.206656	CER1, CER3, CER6, and CER10, which contribute to the biosynthesis and/or deposition of cuticular waxes in Arabidopsis, were shown to be required for early pollen recognition on the stigma (Preuss et al., 1993; Aarts et al., 1995; H√ºlskamp et al., 1995; Fiebig et al., 2000). (Medscan)
FER	AT3G51550	pollen tube development	Regulation	10.1007/s00344-019-09997-8	In addition, other studies found that FER can bind with ANX1/2 homologs to regulate the polarized cell growth, contributing to the regulation of pollen tube development and root hair elongation (Kanaoka and Torii 2010; Miyazaki et al. 2009). (Custom)
CLE45	AT1G69588	pollen tube growth	Regulation	10.1371/journal.pone.0202595	Above ground, CLE45 has been shown to play a role in prolonging pollen tube growth only at high temperatures [ ]. (Medscan);Using an in vitro Arabidopsis pollen tube culture, we found that a synthetic CLV3/ESR-related peptide, CLE45, prolonged pollen tube growth. (Medscan)
CLE45	AT1G69588	pollen tube growth	Regulation	10.1016/j.cub.2013.06.060;10.15252/embr.201642450;10.1038/s41477-020-00769-x;10.1016/j.tplants.2021.02.008;10.1016/j.tplants.2021.02.008	Using an in vitro Arabidopsis pollen tube culture, we found that a synthetic CLV3/ESR-related peptide, CLE45, prolonged pollen tube growth. (Medscan);However, CLE45 was also found to prolong pollen tube growth at high temperature, and two redundantly acting LRR-Receptor-like kinases, STERILITY-REGULATING KINASE MEMBER 1 and SKM2, presumably act as CLE45 receptors in this process [17]. (Medscan);I…
CLE45	AT1G69588	pollen tube growth	Regulation	10.1007/s11103-020-01059-y	CLE45 peptide protects pollen tube growth under high temperature, which contributes to the maintenance of plant seed production under unfavorable temperature (Endo et al. 2013). (Custom)
FER	AT3G51550	pollen tube growth	Regulation	10.1016/j.tplants.2008.05.011;10.1016/j.pbi.2008.02.008;10.1016/j.pbi.2012.07.003;10.1042/BST0380635;10.1073/pnas.1013090107;10.1105/tpc.17.00531;10.3389/fpls.2017.01099;10.3389/fpls.2017.01344	FER expressed in synergid cells may release a signal or may sequester putative ligands for ANX1/2, leading to the arrest of pollen tube growth and the rupture of the pollen tube. (Medscan);Because FER functions to block further pollen tube growth once the tube reaches synergid cells, it is apparent that although BRs and FER have similar functions in vegetative tissue, they have opposite roles in …
HERK1	AT3G46290	pollen tube growth	Regulation	10.1016/j.tplants.2021.02.008	HERK1 and ANJ are localized to the filiform apparatus of the synergid cells in unfertilized ovules and act redundantly to arrest pollen tube growth ( E). (Custom)
FER	AT3G51550	pollen tube reception	Regulation	10.1016/j.tplants.2021.05.009	FERONIA is required to initiate calcium oscillations in synergid cells after pollen tube reception and loss of AtMLO7 suppresses the oscillations, suggesting that they work together [ ]. (Custom)
GPAT6	AT2G38110	pollen yield	Regulation	10.1007/s00122-018-3083-9;10.1007/s00122-018-3083-9	Both Arabidopsis gpat1 and gpat6 mutants display altered endoplasmic reticulum profiles in tapetal cells as well as severely reduced pollen production and decreased pollination (Li et al. 2012; Zheng et al. 2003). (Medscan);Both Arabidopsis gpat1 and gpat6 mutants display altered endoplasmic reticulum profiles in tapetal cells as well as severely reduced pollen production and decreased pollinatio…
GPAT6	AT2G38110	pollination	Regulation	10.1007/s00122-018-3083-9;10.1007/s00122-018-3083-9	Both Arabidopsis gpat1 and gpat6 mutants display altered endoplasmic reticulum profiles in tapetal cells as well as severely reduced pollen production and decreased pollination (Li et al. 2012; Zheng et al. 2003). (Medscan);Both Arabidopsis gpat1 and gpat6 mutants display altered endoplasmic reticulum profiles in tapetal cells as well as severely reduced pollen production and decreased pollinatio…
HYL1	AT1G09700	pollination	Regulation	10.1093/jxb/ert178	Meanwhile, the short filaments of hyl1 anthers should also affect natural pollination since they restricted the arrival of the pollen on the stigma. (Medscan)
AKT1	AT2G26650	pore formation	Regulation	10.1016/j.jplph.2013.09.021	Additionally, it has been reported that a ternary interaction of AKT1 and AtKC1 subunits with the vesicle-trafficking syntaxin SYP121 takes place to control channel gating and K+ transport ( ). (Medscan)
FER	AT3G51550	positive gravitropism	Regulation	10.1073/pnas.1613499114	Finally, we show that auxin-triggered apoplast alkalization requires FERONIA, which is important for the root gravitropic response. (Medscan);FERONIA regulates auxin-mediated lateral root development and primary root gravitropism. (Medscan)
HYL1	AT1G09700	positive gravitropism	Regulation	17337628;17337628	The hyl1 mutation causes a series of phenotypic abnormalities, such as leaf hyponasty, delayed flowering, altered root gravitropic response, and altered responses to several hormones (Lu and Fedoroff, 2000[Go]). (Medscan);The hyl1 mutation causes a series of phenotypic abnormalities, such as leaf hyponasty, delayed flowering, altered root gravitropic response, and altered responses to several hor…
CLF	AT2G23380	post-embryonic development	Regulation	10.1016/j.gde.2007.09.004	Recently, Makarevich et al. [ ] demonstrated that other Polycomb Repressive Complex 2-like complexes, containing the MEA homologs CURLY LEAF (CLF) or SWINGER (SWN), repress PHE1 at later stages during post-embryonic development. (Medscan)
F23H11.8	AT1G59760	post-transcriptional gene silencing	Regulation	10.1371/journal.pgen.1004564;10.1371/journal.pgen.1004564	Consistently, transgene post-transcriptional gene silencing is marginally affected in mtr4 mutants, but increased in hen2 mutants, suggesting that it is mostly the nucleoplasmic exosome that degrades aberrant transgene RNAs to limit their entry in the post-transcriptional gene silencing pathway. (Medscan);Loss of MTR4 has only a marginal effect on GUS S-post-transcriptional gene silencing. (Medsc…
HYL1	AT1G09700	post-transcriptional gene silencing	Regulation	10.1016/j.cub.2004.01.035	The possibility that HYL1 is involved in posttranscriptional gene silencing is raised by the observation that RDE-4 and R2D2, the closest homologs of HYL1, are involved in RNA interference in C. elegans (32) and Drosophila (33), respectively. (Medscan);Plants homozygous for both the L1 locus and the hyl1 mutation exhibited GUS activity and GUS mRNA levels similar to that of the silenced L1 line ,…
UPF3	AT1G33980	post-transcriptional gene silencing	Regulation	10.1016/j.molp.2016.03.011;10.1093/nar/gkt152	Impairing Arabidopsis UP FRAMESHIFT1 and UPF3 has been reported to enhance sense transgene (S)-posttranscriptional gene silencing, indicating that both of them are endogenous posttranscriptional gene silencing suppressors ( ). (Medscan);Characteristic of post-transcriptional gene silencing, beta-glucuronidase siRNAs accumulated and beta-glucuronidase messenger RNA levels were reduced to nearly un…
HYL1	AT1G09700	pre-miRNA processing	Regulation	10.1038/ng.3634;10.1093/nar/gkr428	The N-terminal double-stranded RNA binding domains of Arabidopsis HYPONASTIC LEAVES1 are sufficient for pre-microRNA processing. GLOSSARY{45999999="rna binding domains"} (Medscan);HYL1 and SERRATE are known to bind DCL1 to promote preciseness of pre-MicroRNA processing ( ). (Medscan);The N-terminal double-stranded RNA binding domains of Arabidopsis HYPONASTIC LEAVES1 are sufficient for pre-microR…
HYL1	AT1G09700	pri-miRNA processing	Regulation	10.1371/journal.pone.0010157;10.1038/ncomms6867;10.1371/journal.pone.0010157;10.1371/journal.pgen.1000703	SERRATE, along with DCL and HYL1 functions in primary microRNA processing [5]. (Medscan);Through various approaches, we here show that HYL1, an essential factor for pri-miRNA processing, is rapidly degraded by an unknown protease and the proteolytic regulation is dynamically modulated by COP1 in response to light-to-dark transition, implying the integration of light signalling into miRNA biogenes…
HYL1	AT1G09700	pri-miRNA processing	Regulation	10.1007/s00299-020-02660-7	Upon dephosphorylation, HYL1 can interact with DCL1 and thus promote the pri-MIRNA processing (Manavella et al. 2012). (Custom)
HYL1	AT1G09700	production of miRNAs involved in gene silencing by miRNA	Regulation	10.1016/j.cj.2021.02.009;10.1007/s00299-020-02660-7;10.1093/plcell/koab090;10.1093/plcell/koab090;10.1093/plcell/koab090;10.1093/plcell/koab090;10.1093/plcell/koab090;10.1093/plcell/koab09010.1093/plcell/koab090	The nonstructural protein 3 encoded by Rice stripe virus interacts with DsRNA-binding protein 1 (OsDRB1), a key component of the miRNA-processing complex. (Custom);Dephosphorylation of HYL1 by Protein Phosphatase 4 (PP4) and SMEK1 complex antagonizes the MAPK cascade and thus regulates microRNA Biogenesis in Arabidopsis (Su et al. 2017). (Custom);HYPONASTIC LEAVES1 (HYL1) and SERRATE influence DC…
NAP	AT1G69490	proline content	Regulation	10.3389/fchem.2018.00264	Similarly, over-expression of NAC transcription factors (NAP and ONAC022) "reduce rate of water loss and transpiration, decrease number of open stomata and increase proline content" in rice (Hong et al., ). (Medscan)
NAP	AT1G69490	protein content	Regulation	10.1093/plcell/koaa040	Rice (Oryza sativa) OsNAP (NAC-LIKE, ACTIVATED BY AP3/PI) and wheat NAM-B1 play indirect roles in regulating protein content in grains, by accelerating leaf senescence and nitrogen accumulation in aerial parts (Uauy et al., 2006; Liang et al., 2014). (Custom)
PHT4;6	AT5G44370	protein content	Regulation	10.1093/jxb/erw249	Induction of senescence by dark treatment resulted in a degradation of soluble proteins in both plant lines, but, as seen for chlorophyll ( ), pht4;6 plants also exhibited an accelerated decrease in the protein content when compared with the wild type ( ). (Medscan)
CLF	AT2G23380	protein degradation	Regulation	10.3389/fpls.2013.00454	The PRC2 component CLF is post-translationally regulated by polyubiquitination, leading to protein degradation. (Medscan)
EFR	AT5G20480	protein processing	Regulation	10.1371/journal.pone.0111185;10.1371/journal.pone.0111185	However, in EFR the integrity of this site is important for correct protein processing. (Medscan);However, in EFR the integrity of this site is important for correct protein processing. (Medscan)
TPR1	AT1G80490	protein sumoylation	Regulation	10.1016/j.molp.2018.12.002	In vivo SUMOylation analysis in the N. benthamiana system revealed that SUMOylation of TOPLESS-RELATED 1[2KR] was strongly inhibited compared with that of TOPLESS-RELATED 1 containing either the K282R or K721R single mutation ( A). GLOSSARY{46999998="K721R" 46999999="K282R"} (Medscan);Simultaneous K282R and K721R substitutions in TPR1 blocked its SUMOylation, enhanced its transcriptional co-repre…
FER	AT3G51550	protein synthesis	Regulation	10.1016/j.molp.2019.12.014;10.1016/j.molp.2019.12.014;10.1016/j.molp.2019.12.014;10.1016/j.molp.2019.12.014;10.1007/s11427-020-1780-x	These three proteins, RALF1, FERONIA, and eIF4E1, show polar localization in RHs, providing spatial control of localized protein synthesis and determining final root hair cell size. (Custom);Rho GTPases in plant2 functions in cell morphogenesis and exhibits polar localization similar to that of the FERONIA-eIF4E1 module ( ); previous protein level, RIP, and polysome profiling assays indicated tha…
APC2	AT2G04660	protein ubiquitination	Regulation	14742878	Two subunits, APC2 and APC11, together with E2 ubiquitin-conjugating enzymes, are sufficient for ubiquitination, though this reconstituted ubiquitin ligase activity did not possess substrate specificity (Tang et al., 2001[Go]). (Medscan)
CSN5A	AT1G22920	protein ubiquitination	Regulation	10.1038/s41438-021-00595-y	Our early and current studies suggest that many aspects of the csn5a mutant phenotypes are caused by a partial (csn5a-2) or complete (csn5a-1) loss of COP9 signalosome5A-mediated cullin derubylation, likely resulting in a certain level of impairment in the ubiquitination activity of multiple E3 ubiquitin ligases, such as SCFTIR1 (Gray et al., 1999[Go]), SCFCOI1 (Xu et al., 2002[Go]), or CUL4-RBX1…
SKIP	AT1G77180	protein ubiquitination	Regulation	10.1016/j.bbrc.2017.02.046	Among them, AtSKIP18 and AtSKIP31 were shown to regulate 14-3-3 proteins via ubiquitination and subsequent degradation. (Medscan)
UPF3	AT1G33980	protein ubiquitination	Regulation	10.1105/tpc.19.00631;10.1105/tpc.19.00631	The Cys-and His-rich domain of UP-FRAMESHIFT1, which serves as a Really Interesting New Gene-related E3 ligase, is responsible for the UPF3-dependent self-ubiquitination required for activation of nonsense-mediated mRNA decay in yeast (Takahashi et al., 2008). GLOSSARY{45999999="domain"} (Custom);Bacterial infection induces the ubiquitination of UP-FRAMESHIFT1/ UPF3 for the decay of three UPF pro…
UBQ4	AT5G20620	proteolysis	Regulation	10.1074/jbc.M110.136622	Arguably, the main protease in plants is the 26 S proteasome, a 2.5-MDa complex responsible for the bulk of ubiquitin 4-mediated proteolysis (for reviews see Refs. 1, 2). (Medscan)
POM1	AT1G05850	regulation of cell shape	Regulation	11826306	Mutation of the AtCTL1 Gene Causes Ectopic Lignin Deposition and Aberrant Cell Shapes. (Medscan)
AP2	AT4G36920	regulation of cell size	Regulation	10.1371/journal.pgen.1003347;10.1104/pp.113.217703;10.1007/s11240-013-0383-2;10.5511/plantbiotechnology.18.0508a;10.1371/journal.pgen.1003347	Thus, AP2 affects both embryo cell size and number. (Medscan);Our finding that AP2 acts maternally to affect embryo cell size may indicate that it operates through a mechanism that was not uncovered by studies of natural ecotype variations. (Medscan);Thus, the abnormal enlargement of 28-5 apetala2-1 pistils seems to result from both increased cell number and larger cell size. (Medscan)
CSN5A	AT1G22920	regulation of cell size	Regulation	10.3390/biom912080510.3390/biom9120805	Following heat stress, csn5a-1 exhibits an increase in cell size, ploidy, photosynthetic activity, and number of lateral roots and an upregulation of genes connected to the auxin response. (Custom)
FER	AT3G51550	regulation of cell size	Regulation	10.1093/mp/ssu010;10.1093/mp/ssu010;10.1016/j.molp.2019.12.014	This provides intriguing diversity of FER functions in controlling cell sizes in different tissues. (Medscan);If FER controls the integument cell size or endosperm division, we expected that it should be expressed in these cell types. (Medscan);The hypothesis that eIF4E1 is a target and effector of FERONIA has been further supported by assays quantifying rosette size ( ) and pavement cell shape (…
NAP	AT1G69490	regulation of cell size	Regulation	15516496;15516496	Furthermore, dark-grown Atnap-1 and Atpir-1 seedlings had shorter and thicker hypocotyls than wild type (Fig. 4, E and F), suggesting that AtNAP and AtPIR may regulate cell size and radial expansion of hypocotyls. (Medscan);Furthermore, dark-grown Atnap-1 and Atpir-1 seedlings had shorter and thicker hypocotyls than wild type ( Fig. 4, E and F ), suggesting that AtNAP and AtPIR may regulate cell …
AP2	AT4G36920	regulation of organ size	Regulation	10.1371/journal.pone.0096009;10.1371/journal.pone.0096009	Previously, we identified the causal gene for small organ size1 and found that it codes for an APETALA2 -type transcription factor which controls organ size downstream of auxin signaling pathway [10]. (Medscan);Previously, we identified the causal gene for small organ size1 and found that it codes for an APETALA2 -type transcription factor which controls organ size downstream of auxin signaling p…
BLH2	AT4G36870	regulation of organ size	Regulation	17873098;17873098	Conservation of SAW Function in Dicotyledonous Plants In this report, we have shown that SAW1 overexpression results in reduced organ size and flattened leaves. (Medscan);Conservation of SAW Function in Dicotyledonous Plants In this report, we have shown that SAW1 overexpression results in reduced organ size and flattened leaves. (Medscan)
HYL1	AT1G09700	regulation of organ size	Regulation	10.1371/journal.pone.0035933;10.1371/journal.pone.0035933	In accordance with reduced mature microRNAs accumulation, drb1 plants express a pleiotropic phenotype, characterized by upwardly curled (hyponasty) rosette leaves, and reduced organ size, growth and fertility [7,12,25,28]. (Medscan);In accordance with reduced mature microRNA accumulation, drb1 plants express a pleiotropic phenotype, characterized by upwardly curled (hyponasty) rosette leaves, and…
COL1	AT5G15850	reproduction	Regulation	10.3389/fpls.2017.02266	Host generated RNA interference of Mi-col-1 and Lemmi-5 has significantly hampered structure and reproduction in M. incognita. (Medscan)
FER	AT3G51550	reproduction	Regulation	10.7554/eLife.0658710.7554/eLife.06587;10.1111/tpj.1412310.1111/tpj.14123;10.1007/s00344-019-09997-8;10.1104/PP.19.01310	The Arabidopsis receptor kinase FERONIA (FER) is a multifunctional regulator for plant growth and reproduction. (Medscan);The FERONIA signaling pathway is known to have diverse roles in Arabidopsis thaliana, such as growth, reproduction, and defense, but how this receptor-kinase is involved in various biological processes is not well established. (Custom);For example, the CrRLK1L family proteins …
VRN1	AT3G18990	reproduction	Regulation	10.3390/ijms22073508	Ectopic expression of barley VRN1 protein accelerates the transition to reproduction and flowering [83]. (Custom)
AP2	AT4G36920	respiratory burst	Regulation	10.1186/1471-2164-15-1030	The Arabidopsis homolog of ERF105 encodes a member of the ERF (ethylene response factor) subfamily B-3 of ERF/AP2 transcription factor family that is involved in processes such as regulation of transcription, respiratory burst involved in defense responses, as well as responses to mechanical stimulus and wounding . (Medscan)
EFR	AT5G20480	respiratory burst	Regulation	10.1371/journal.pgen.1002046;10.1371/journal.pgen.1002046;10.1111/pbi.12999	Figure S12 The kinase activity of EFR is required for elf18-induced reactive oxygen species burst. (Medscan);The kinase activity of EFR is required for elf18-induced reactive oxygen species burst. (Medscan);These EFR-Medicago plants recognized elf18 peptide and initiated a pathogen-associated molecular pattern-induced reactive oxygen species burst in both leaves and roots (Figure c,d). (Medscan)
FER	AT3G51550	respiratory burst	Regulation	10.1074/jbc.M110.160531	A transgenic complementation line expressing GFP-tagged FER in a homozygous fer background (FER-GFP(fer); (33)) restored the aberrant pathogen-associated molecular pattern-induced oxidative burst of this mutant (Fig. 4A). (Medscan)
PEPR1	AT1G73080	respiratory burst	Regulation	10.1016/j.molcel.2014.03.028	Indeed, FLS2-mediated reactive oxygen species burst depends on BIK1, PBL1, PBL2, and PBL5, while only BIK1 and PBL1 are involved in the reactive oxygen species burst triggered by PEPR1/2 activation ( ). (Medscan)
RPM1	AT3G07040	respiratory burst	Regulation	10.1016/j.pmpp.2016.03.004;10.1186/1471-2229-10-111	Both eds1 and pad4 plants produced a wild-type RPM1-mediated oxidative burst and hypersensitive response after challenge with DC3000/avrRpm1 (Table 1). (Medscan);Interestingly, the ndr1-1 mutant does not support an obvious RPM1-dependent oxidative burst, as indicated by greatly reduced staining of the inoculated zone with 3,3'-diaminobenzidine (Figure 4F) (Shapiro and Zhang, 2001[Go]). (Medscan);…
AATP1	AT5G40010	Respiratory chain	Regulation	12177473	For example, AATP1(St) antisense tubers accumulated up to 10 times more Glc, exhibited increased ATP to ADP ratios, and increased respiratory activity. (Medscan)
PLDALPHA1	AT3G15730	Respiratory chain	Regulation	10.3390/ijms20010082	Finally, absence of Phospholipase DŒ±1 in both mutants affects also a cluster of components of the mitochondrial respiratory chain. (Medscan)
AP2	AT4G36920	response to auxin stimulus	Regulation	10.1016/j.gene.2015.04.013;10.1371/journal.pone.0078635;10.3389/fpls.2019.00206	The data obtained so far for AP2/EREBP proteins in plants (such as Arabidopsis, petunia, maize, rice and tobacco) suggest that members of the AP2 subfamily play roles in auxin signaling ( ); the EREBP sub-family is related to ethylene response factor including DREBP (dehydration-responsive element binding protein) and RAV (ABI3/VP1) ( ). (Medscan);Data obtained so far for AP2/EREBP proteins in pl…
CSN5A	AT1G22920	response to auxin stimulus	Regulation	10.1016/j.molp.2015.08.003;10.1038/s41598-017-00744-1	The detailed characterization of the single csn5 mutants at representative stages revealed that reduction or loss of CSN5A results in shorter hypocotyls in the dark, shorter roots, smaller flowers, a decreased number of root hairs in response to jasmonic acid treatment, and altered light and auxin responses (see Supplemental Figure 1 online). [Figure 2] View larger version (121K): [in this window…
FER	AT3G51550	response to auxin stimulus	Regulation	10.1016/j.pbi.2016.05.008;10.1073/pnas.1005366107;10.1146/annurev-arplant-042817-040557;10.1007/s00344-019-09997-8	The observations that fer mutants were altered in brassinosteroid and ethylene responses (30) and deficient in auxin-stimulated reactive oxygen species production and root hair elongation (Figs. 3 and 4) are consistent with the notion that FER-regulated RAC/ROP signaling and auxin signaling may somehow intersect. (Medscan);FER has been proposed to mediate auxin-regulated root hair elongation [ ],…
EFR	AT5G20480	response to bacteria	Regulation	10.1007/s12374-018-0075-x	Intriguingly, the expression of the Arabidopsis EFR in tobacco and tomato elevates resistance to pathogenic bacteria (Lacombe et al. 2010). (Medscan)
HA5	AT2G24520	response to blue light	Regulation	10.1104/pp.16.01581	Crosses between single blus2 and aha1-9 mutants revealed the same impairment in leaf temperature change in response to blue light as the single mutants (Supplemental Fig. S3B), confirming that AHA1 is the gene responsible gene for the blus2 phenotype. (Medscan)
FER	AT3G51550	response to brassinosteroid stimulus	Regulation	10.1093/mp/ssq015;10.1093/mp/ssq015;10.1093/mp/ssq015;10.1093/mp/ssq015;10.1146/annurev-arplant-042817-040557;10.1007/s00344-018-9828-5;10.3389/fpls.2015.00950;10.1093/mp/ssq015	In contrast to our observations with light-grown seedlings, FERONIA is required for promotion of brassinosteroid response in etiolated seedlings. (Medscan);Our work, using a complete loss-of-function feronia mutant, reveals that in actuality, FERONIA represents a key modulator of brassinosteroid response. (Medscan);We speculate that FERONIA is a modulator of brassinosteroid response due to the di…
AP2	AT4G36920	response to cytokinin stimulus	Regulation	10.1146/annurev-arplant-043015-112122;10.1104/pp.16.00301;10.1104/pp.17.00805;10.1104/pp.113.217026;10.1007/s00425-020-03434-x	A subset of Arabidop-sis APETALA 2 transcription factors mediates cytokinin responses in concert with a two-component pathway. (Medscan);Postharvest Biol Technol 2: 54‚Äì67 Rashotte AM, Mason MG, Hutchison CE, Ferreira FJ, Schaller GE, Kieber JJ (2006) A subset of Arabidopsis APETALA2 transcription factors mediates cytokinin responses in concert with a two-component pathway. (Medscan);Nucleic Aci…
SKIP	AT1G77180	response to cytokinin stimulus	Regulation	10.1007/s00299-013-1540-0;10.1007/s00299-013-1540-0	partially interfered with AtSKIP function as a positive regulator in cytokinin signaling, indicative of true leaf formation, and the defects of AtSKIPDD in the true leaf formation could be recovered to some extent by the addition of cytokinin. GLOSSARY{999999="AtKIPDD"} (Medscan);Moreover, different cytokinin-responsive gene Authentic Response Regulator 7 (ARR7) promoter-GUS activity further prov…
NAP	AT1G69490	response to dehydration	Regulation	10.1007/s00425-017-2770-0	Previous reports revealed that AtNAP is also involved in salt stress sensitivity and dehydration response. (Medscan)
PLDALPHA1	AT3G15730	response to dehydration	Regulation	10.1016/j.tplants.2010.08.002	In addition, new information on PLDŒ±1 pathway-mediated drought responses may be exploited to produce plants with increased water-use efficiency and drought tolerance . (Medscan);Antisense suppression of Phospholipase DŒ±1 significantly altered drought responses in Arabidopsis , as was to be expected. (Medscan)
AP2	AT4G36920	response to ethylene stimulus	Regulation	10.1007/s00299-017-2234-9	Therefore, cold tolerance may require ethylene signaling, mediated by Apetala2 domain-containing transcription factors, in at least some rice genotypes. (Medscan)
FER	AT3G51550	response to ethylene stimulus	Regulation	10.1093/mp/ssq015;10.1105/tpc.114.125518;10.1093/mp/ssq015;10.1080/15592324.2017.1366397	This also suggests that FERONIA, or more likely the pathway of which it is part, functions at or downstream of CTR1 with regard to regulation of ethylene response. etr1-1 represents a dominant mutation in one of the five documented Arabidopsis ethylene receptors that leads to complete ethylene insensitivity in part due to failure to coordinate the necessary Cu2+ moiety that is required for proper…
PEPR1	AT1G73080	response to ethylene stimulus	Regulation	10.1073/pnas.1215543110	A preliminary RNA-Seq analysis suggested that 164 ethylene response genes were down-regulated in pepr1/pepr2. (Medscan)
POM1	AT1G05850	response to ethylene stimulus	Regulation	10.3389/fpls.2019.0060010.3389/fpls.2019.00600	By characterizing a new recessive allele of CTL1, we reveal that CTL1 negatively regulates acid oxidase activity and the ethylene response, which thus contributes to understanding a role for ethylene in root elongation in response to perturbed cell wall integrity. (Medscan)
FER	AT3G51550	response to external stimulus	Regulation	10.1126/sciadv.aaz162210.1126/sciadv.aaz1622;10.1126/sciadv.aaz162210.1126/sciadv.aaz1622	The RALF1-FER-GRP7 module provides a paradigm for regulatory mechanisms of RNA splicing in response to external stimuli. (Custom);The RALF1-FER-GRP7 module provides a paradigm for regulatory mechanisms of RNA splicing in response to external stimuli. (Custom)
PLDALPHA1	AT3G15730	response to freezing	Regulation	16219918	These results indicate that Phospholipase DŒ±1 and Œ¥ are involved in the response to freezing via different mechanisms and also demonstrate that manipulation of different Phospholipase Ds can have different phenotypic alterations. (Medscan)
AP2	AT4G36920	response to osmotic stress	Regulation	10.1371/journal.pone.0127831	Overexpression of a tobacco (Nicotiana tabacum) AP2/ EREBP (Apetala2/ ethylene responsive element binding protein) type transcription factor was shown to enhance biotic and osmotic stress tolerance in tobacco [6]. (Medscan)
GSTU7	AT2G29420	response to osmotic stress	Regulation	10.1016/j.bbrc.2020.05.153	In this model, AtGSTU7 may influence Arabidopsis seed germination in two pathways, i.e. osmotic stress response and ABA signaling. (Custom)
PLDALPHA1	AT3G15730	response to osmotic stress	Regulation	10.1007/s10265-020-01182-310.1007/s10265-020-01182-3;10.1007/s10265-020-01182-3;10.1007/s10265-020-01182-3;10.1007/s10265-020-01182-3	The results showed that H2S, PLDŒ±1 and reactive oxygen species were involved in osmotic stress resistance. GLOSSARY{46999999="H2S"} (Custom);our results, both H2S and phospholipase DŒ±1 were involved in osmotic stress resistance. GLOSSARY{46999999="H2S"} (Custom);These demonstrated that phospholipase DŒ±1 is a key mediator in LCD-dependent regulation of H2S emission in osmotic stress response, a…
PLDALPHA1	AT3G15730	response to osmotic stress	Regulation	18364466	The distinctively different effects of the two phospholipase DŒ±s suggest that phospholipase DŒ±1 and -Œ±3 enhance the plant osmotic stress response through different mechanisms. (Medscan)
NTRA	AT2G17420	response to oxidative stress	Regulation	10.1016/j.plaphy.2014.04.008	The result suggests that Arabidopsis NTRA may play an important role in the response to oxidative stress as well as in maintaining reactive oxygen species balance through the activation of cytosolic Trx systems. (Medscan)
HYL1	AT1G09700	response to red light	Regulation	10.1371/journal.pgen.1007247	Together, these results indicated that DCL1and HYL1 act as negative regulators for plant photomorphogenesis in the red light signaling pathway. (Medscan)
FER	AT3G51550	response to stress	Regulation	10.1104/pp.18.00456	MAT1 and Met adenosyltransferase2 may be environmentally regulated, as the receptor kinase FER has been shown to decrease the expression of Met adenosyltransferase genes in response to stress (Mao et al., 2015). (Medscan)
AP2	AT4G36920	response to temperature	Regulation	10.3390/ijms20112694	A large number of transcription factors‚Äîsuch as WRKY21, WRKY22, NAC1, AP2, EREB1, P450, and CYP81‚Äîthat both regulate gibberellin signaling and low-temperature signals have also been found. (Medscan)
CLE45	AT1G69588	response to temperature	Regulation	10.1016/j.tplants.2021.02.008;10.1016/j.tplants.2021.02.008	CLAVATA3 (CLV3)/EMBRYO-SURROUNDING REGION-RELATED (CLE)45, a heat-inducible peptide in the pistil, is required for high-temperature tolerance during reproduction in arabidopsis. (Custom);The CLE45-SKM1/2 signaling pathway has been shown to be involved in high-temperature tolerance for successful seed production in arabidopsis [ ]. (Custom)
PLDALPHA1	AT3G15730	response to wounding	Regulation	10.1016/j.plipres.2006.01.005;10.1016/j.devcel.2007.11.010	Analysis of phospholipase DŒ±1-deficient Arabidopsis shows that multiple phospholipase Ds are activated in response to wounding, and phospholipase DŒ±1 is involved in mediating wound induction of JA. (Medscan);Although the ectopic expression of phospholipase DŒ±1 is not sufficient to induce the wound response, our results indicate that it strengthens the response; the wound-stimulated translocali…
AP2	AT4G36920	ripening	Regulation	10.3390/ijms18122599;10.1016/j.postharvbio.2015.05.006;10.1105/tpc.112.103283;10.1105/tpc.112.103283;10.1104/pp.112.211094;10.1186/1471-2164-11-719;10.1371/journal.pone.0114313;10.1104/pp.113.226142;10.1104/pp.16.00301;10.1104/pp.17.01449;10.1104/pp.17.01662;10.1186/1471-2164-11-719;10.3389/fpls.2015.01247;10.1093/jxb/ert049;10.3390/ijms18122599;10.1038/s41598-018-38170-6;10.1038/s41598-018-38170…	reported to be involved in fruit ripening [48,49], and the overexpression of miR156 in tomatoes downregulated the weight and the number of fruit [50], miR172 targeted the ethylene-responsive transcription factor APETALA2a, which negatively affects ethylene synthesis and positively affects fruit ripening. (Medscan);AP2 and ETHYLENE RESPONSE FACTOR related transcription factors are assumed to play …
AP2	AT4G36920	ripening	Regulation	10.1016/j.postharvbio.2015.05.006;10.1105/tpc.112.103283;10.1105/tpc.112.103283;10.1104/pp.112.211094;10.1186/1471-2164-11-719;10.1371/journal.pone.0114313;10.1146/annurev-genet-110410-132507;10.1104/pp.113.226142;10.1111/j.1365-313X.2010.04384.x10.1111/j.1365-313X.2010.04384.x;10.1105/tpc.110.081273;10.1105/tpc.110.081273;10.1104/pp.16.00301;10.1016/j.hpj.2017.08.003;10.3390/ijms18122599;10.1104…	In tomato, the APETALA2a gene negatively regulated fruit ripening ( ). (Medscan);AP2 and ETHYLENE RESPONSE FACTOR related transcription factors are assumed to play a role in fruit development during the ripening process in several species [[28,29] and [30]]. (Medscan);A tomato (Solanum lycopersicum) APETALA2/ERF gene, SlAP2a, is a negative regulator of fruit ripening. (Medscan)
FER	AT3G51550	ripening	Regulation	10.3389/fpls.2017.01099;10.1104/pp.20.01203;10.1104/pp.20.01203;10.1104/pp.20.01203;10.1104/pp.20.01203;10.1104/pp.20.01203;10.1104/pp.20.01203;10.1104/pp.20.01203;10.1104/pp.20.01203;10.1104/pp.20.01203;10.1104/pp.20.01203	A recent study showed that FER was transcriptionally downregulated by ethylene during post-harvest ripening and senescence of apple fruit ( ), implying that FER also affects the ripening of climacteric fruits. (Medscan);Over-expression of Solanum. lycopersicum FERONIA Like significantly accelerated the fruit ripening process, and the genes involved in various ripening-related processes were upreg…
NAP	AT1G69490	ripening	Regulation	10.1186/s12870-021-03029-y	AtNAP (NAC-LIKE, ACTIVATED BY AP3/PI, ANAC029) was initially described as promoter of leaf senescence [38], but was later shown to promote silique maturation as well [43]. (Custom)
FER	AT3G51550	RNA metabolism	Regulation	10.1007/s11427-020-1780-x	Additionally, the RAPID ALKALINIZATION FACTOR1-FER pathway affects mRNA translation and alternative splicing to modulate RNA metabolism (Zhu et al., 2020; Wang et al., 2020a; Wang et al., 2020b). (Custom)
HYL1	AT1G09700	RNA processing	Regulation	14722360;14722360	HYL1 is predominantly a nuclear protein and is detected in nuclear bodies and ring-like structures reminiscent of Cajal or coiled bodies, known to be involved in nuclear RNA processing in association with the nucleolus (45, 46). (Medscan);HYL1 is predominantly a nuclear protein and is detected in nuclear bodies and ring-like structures reminiscent of Cajal or coiled bodies, known to be involved i…
MAP65-1	AT5G55230	root density	Regulation	10.1104/pp.16.01602	However, primary root length and lateral root density analyses showed that both MAP65-1(AA) and MAP65-1(DD) fusions aggravated the lateral root density and main root length phenotypes of the aur1/aur2 mutant. (Medscan)
AP2	AT4G36920	root development	Regulation	10.1016/j.devcel.2018.11.031;10.1007/s00299-013-1430-5;10.3390/ijms160819671	PUCHI, which encodes an APETALA2-type transcription factor that regulates lateral root development ( ), is induced by the TARGET OF LBD SIXTEEN 2/PAMP-INDUCED SECRETED PEPTIDE-LIKE 3 peptide in an RLK7-dependent manner ( B). (Medscan);In addition to these transporters, the involvement of plethora1 (PLT1) and plethora2 (PLT2) genes that encode apetala2 class of transcription factors involved in qu…
CLF	AT2G23380	root development	Regulation	10.1093/mp/ssu035;10.1093/mp/ssu035;10.1139/cjps-2017-0044	In short, these findings together led us to conclude that the EMF2-CLF PRC2 complex functions to inhibit primary root growth and lateral root formation in Arabidopsis. (Medscan);These results suggest that CLF acts upstream of the SLR/IAA14-AUXIN RESPONSE FACTOR7-ARF19 signaling module to inhibit lateral root formation. (Medscan);In addition, CLF increases root meristematic activity and represses …
CRK10	AT4G23180	root development	Regulation	10.1016/S0168-9452(98)00247-7	Based on the expression pattern observed in transgenic lines expressing RLK4 promoter: Œ≤-glucuronidase reporter gene, it was expected that RLK4 may have a role in root development, especially with respect to lateral root initiation. (Medscan)
CSN5A	AT1G22920	root development	Regulation	10.1038/s41598-017-00744-1	This indicates that the two CSN5 subunits differentially contribute to the regulation of adventitious root formation.Figure 5COP9 signalosome subunits play differential roles in adventitious root and lateral root formation. (a,b) Adventitious roots were counted on seedlings first etiolated in the dark, until their hypocotyls were 6 mm long, then transferred to the light for 7 d, and averaged. (c,…
FER	AT3G51550	root development	Regulation	30417333	FERONIA regulates auxin-mediated lateral root development and primary root gravitropism. (Medscan)
POM1	AT1G05850	root development	Regulation	20007445	At first, the finding in the present screen of the CTL1 gene involved in root development and nutritional signaling seems to be puzzling. (Medscan)
SKIP	AT1G77180	root development	Regulation	10.1007/s00299-013-1540-0	Moreover, it is noteworthy that the accumulation of PROAtSKIP-Œ≤-glucuronidase activity in the transition zone of the root meristem (Zhang et al. 2012) is similar to the expression pattern of the genes involved in the two-component cytokinin signaling pathway and cytokinin synthesis genes (Dello-Ioio et al. 2007, 2008a, b; M√ºller and Sheen 2007), providing further support to the possibility that…
AP2	AT4G36920	root differentiation	Regulation	10.1186/1471-2164-14-573;10.1186/1471-2164-14-573	However CRL5, an AP2 subfamily in rice, promoted crown root initiation in response to abscisic acid . (Medscan);However CRL5, an AP2 subfamily in rice, promoted crown root initiation in response to abscisic acid [ ]. (Medscan)
SCD1	AT1G49040	root differentiation	Regulation	10.3389/fpls.2020.0091010.3389/fpls.2020.00910	Auxin transport, lateral root initiation, asymmetric auxin-induced gene expression after gravitropic reorientation, and differential gravitropic growth were reduced in the roots of the scd1-1 mutant relative to wild type at the restrictive temperature of 25¬∞C, but not at the permissive temperature of 18¬∞C. (Custom)
AKT1	AT2G26650	root growth	Regulation	10.3390/ijms19072132;10.1016/S0014-5793(01)03114-3;10.1105/tpc.113.122101;10.1111/jipb.1257510.1111/jipb.12575;10.1111/jipb.1257510.1111/jipb.12575;10.1111/jipb.1257510.1111/jipb.12575	AKT1 is a potassium uptake channel [73] and is involved in auxin-mediated root growth inhibition in response to low K+ stress [74], which strongly confirms the (Medscan);The inward-rectifying K+ channel AKT1 plays a role in K+ uptake from roots, as evidenced by its preferential localization in roots (Lagarde et al., 1996) and reduced root growth in Arabidopsis mutants disrupted in the AKT1 gene u…
CLE45	AT1G69588	root growth	Regulation	10.15252/embr.201643535;10.1073/pnas.1407337111;10.15252/embr.201643535	This crn mutant displayed complete insensitivity to CLE45 concentrations that strongly suppress protophloem differentiation and thus root growth in wild type (Fig 2A). (Medscan);(K) Root growth inhibition by application of CLE45 or the CLE45G6T variant. (Medscan);This crn mutant displayed complete insensitivity to CLE45 concentrations that strongly suppress protophloem differentiation and thus ro…
CLF	AT2G23380	root growth	Regulation	10.1093/mp/ssu035;10.1093/mp/ssu035;10.1093/mp/ssu035;10.1093/mp/ssu035	In short, these findings together led us to conclude that the EMF2-CLF PRC2 complex functions to inhibit primary root growth and lateral root formation in Arabidopsis. (Medscan);During lateral root primordium organogenesis (from Stage I through the last stage), CLF expression gradually increases ( ), indicating that CLF-PRC2 may play a role in lateral root growth and development. (Medscan);A rece…
CLF	AT2G23380	root growth	Regulation	10.1093/mp/ssu035;10.1093/mp/ssu035	During lateral root primordium organogenesis (from Stage I through the last stage), CLF expression gradually increases ( ), indicating that CLF-PRC2 may play a role in lateral root growth and development. (Medscan);A recent study ( ) and this study as well ( ) have shown that CLF acts to reduce primary root meristem size and thus inhibit primary root growth. (Medscan)
CSN5A	AT1G22920	root growth	Regulation	10.1038/s41598-017-00744-1	It has been reported that the viable COP9 signalosome alleles csn1-10, csn2-5, csn3-3, csn5a and csn5b have altered auxin perception and auxin-resistant root growth - , . (Medscan);A weak CSN5 transgenic line (cosuppression line X1#7, no seedling phenotype but apical dominance phenotype) was crossed to the axr1-3 mutant. ( A ) Root growth inhibition was reduced in the axr1-3 /csn5 tg plants compa…
EFR	AT5G20480	root growth	Regulation	10.1186/1746-4811-10-19;10.1094/MPMI-10-18-0268-R	EFR may play a minor role in root growth inhibition because we observed slightly stronger root growth inhibition in Columbia-0 than efr-1 seedlings infected with C58C1(pTiB6S3ŒîT)H. (Medscan);These included CLV3/ESR-related peptide 20 (Meng and Feldman 2010), methyltransferase PXMT1 (Chung et al. 2016), the triterpene synthesis genes THAH1, THAD1, and THAS1 (Field and Osbourn 2008), the LRP1 gene…
FER	AT3G51550	root growth	Regulation	10.1104/pp.16.00667;10.1104/pp.16.00667;10.1104/pp.17.01126;10.1105/tpc.17.00464;10.1146/annurev-arplant-042817-040557;10.1016/j.cub.2018.01.02310.1016/j.cub.2018.01.023;10.1104/PP.19.01310;10.1111/tpj.1498410.1111/tpj.14984	The knowledge of physical interactions between Rapid alkalinization factor1 and FERONIA, Rapid alkalinization factor1-enhanced FERONIA phosphorylation, and Rapid alkalinization factor1 regulation of FERONIA-dependent root growth inhibition and expression of some representative Rapid alkalinization factor1-resopnsive genes together provide strong support for FERONIA being a receptor (Medscan);Thes…
GPAT5	AT3G11430	root growth	Regulation	17259262;17259262	Several phenotypic characteristics of the gpat5 mutants, such as enhanced seed coat permeability, decreased seed germination, and abnormal root growth under salt stress conditions, suggest that GPAT5 plays a critical role in suberized cell wall biogenesis in seeds and roots and that this structure is required for normal seed and root function. (Medscan);Several phenotypic characteristics of the g…
HAF01	AT1G32750	root growth	Regulation	10.3389/fpls.2017.01179;10.3389/fpls.2017.01179	Together, our results demonstrate that haf1 plants show a lower sensitivity to root growth inhibition by UV-B than WT plants. (Medscan);In spite of this, we here provided evidence that HAF1 has a role in the inhibition of both leaf and root growth by UV-B. (Medscan)
HAK5	AT4G13420	root growth	Regulation	10.1093/mp/ssp121;10.1093/mp/sss003;10.1093/mp/ssp102;10.1104/pp.16.00035	Previously, we found that AtHAK5 functions in root growth regulation ( ). (Medscan);Previously, we found that AtHAK5 functions in the regulation of root growth ( ). (Medscan);In agreement, other studies have shown that AtHAK5 is required for root elongation at external K+ concentrations below 10 ŒºM ( ). (Medscan)
HYL1	AT1G09700	root growth	Regulation	10.4161/rna.22740	Mutations in HYL1 lead to reduced root growth, hyponastic leaves, reduced fertility and altered hormone responses.21 (Medscan)
MAP65-1	AT5G55230	root growth	Regulation	10.1007/s00299-013-1486-2;10.1104/pp.16.01602;10.1111/j.1365-313X.2012.05002.x10.1111/j.1365-313X.2012.05002.x;10.1111/j.1365-313X.2012.05002.x10.1111/j.1365-313X.2012.05002.x;10.1007/s00709-016-1055-y	This study presents that MAP65-1 and MAP65-2 play important roles in root growth by promoting cell proliferation and axial extension (Lucas et al. 2011). (Medscan);Ectopic overexpression of MAP65-1 in the aur1/aur2 double mutant (t test; triple asterisk; P , 0.0001) reduces main root length as well as severely reduces lateral root outgrowth. (Medscan);Genetic analysis showed that MAP65-1 and MAP6…
PEPR1	AT1G73080	root growth	Regulation	10.1105/tpc.17.00701;10.1073/pnas.1215543110	In Arabidopsis, disruption of PEPR1 and PEPR2 completely abolished the AtPep1-induced responses, including root growth inhibition and protection against bacterial growth (Krol et al., 2010; Yamaguchi et al., 2010). (Medscan);It should be noted, however, that the pepr1/pepr2 seedlings retained root growth inhibition by ethylene (Fig. 4 A and B), suggesting that some of the seedling growth inhibiti…
PLDALPHA1	AT3G15730	root growth	Regulation	10.1042/BJ20121639;10.1016/j.pbi.2007.07.003;10.13287/j.1001-9332.202003.03510.13287/j.1001-9332.202003.035;10.1007/s12298-021-01007-0	Studies of mutants in Arabidopsis revealed that phospholipase D (PLD) is involved in root elongation during Pi limitation (Li et al., 2006[Go]). (Medscan);In plants, PLD isoenzymes play multiple regulatory roles in diverse processes, including abscisic acid signaling, programmed cell death, root hair patterning, root growth, freezing tolerance, and other stress responses [1]. (Medscan);Recent res…
POM1	AT1G05850	root growth	Regulation	10.1371/journal.pone.0121902;10.1371/journal.pone.0121902	Although the elp1 mutation inhibited root elongation, it greatly enhanced root hair formation (Figure 6H). (Medscan);Under our growth conditions, root elongation is significantly reduced for cob-1, cob-2 (Hauser et al., 1995[Go]), eto1-1, eto2-1 (Guzman and Ecker, 1990[Go]), erh2-1, and erh3-1 (Schneider et al., 1997[Go]; Fig. 5, A-E; Table I). (Medscan);Several genes differentially expressed >2 …
SKIP	AT1G77180	root growth	Regulation	10.1016/j.bbrc.2017.02.046;10.1016/j.bbrc.2017.02.046	AtSKIP31 was also found to be involved in the regulation of primary root growth in plants growing under nitrogen deficient conditions. (Medscan);Thus, AtSKIP31 may be involved in primary root growth under nitrogen deficient conditions by regulating 14-3-3s, and this, in turn, may alter the function or activity of 14-3-3 target proteins. (Medscan)
VRN1	AT3G18990	root growth	Regulation	10.1016/j.molp.2017.10.005;10.1007/s10725-020-00666-5	Our results suggest that VRN1 influences temporal and spatial root growth in wheat throughout the whole plant lifecycle, with the B-subgenome homoeolog VRN-B1 imparting the strongest phenotypic effect in our study. (Medscan);In a recent investigation, it was found that Vrn-1 locus is involved in the genetic control of root growth and determines phenotypic features such as root angle, root length,…
WAK2	AT1G21270	root growth	Regulation	10.1071/FP0622710.1071/FP06227	Another newly-identified effector of invertases is wall-associated kinase 2 (WAK2), which can regulate a specific vacuolar invertase in Arabidopsis (AtvacINV1) and alter root growth when osmolyte supplies are limiting. GLOSSARY{999999="AtACINV1"} (Custom)
FER	AT3G51550	root hair elongation	Regulation	10.1093/PLPHYS/KIAA051	In addition to its important roles during fertilization, FER has also been shown to regulate aspects of root hair elongation (Duan et al., 2010; Huang et al., 2013), calcium signaling during mechanical stimulation of roots (Shih et al., 2014), and cell wall responses to both abiotic and biotic stress (Huck et al., 2003; Rotman et al., 2003; Lindner et al., 2012; Duan et al., 2014; Ngo et al., 201…
AKT1	AT2G26650	root hair tip growth	Regulation	12554721;12554721	AKT1 is, therefore, required for root hair tip growth in the range of 50¬ñ100 mM KCl and may repress hair tip growth at low external KCl concentrations. (Medscan);Discussion Top Abstract Introduction Materials and methods Results Discussion References It is reported here that both the putative potassium carrier TRH1 and the potassium channel AKT1 are required for root hair tip growth. (Medscan)
FER	AT3G51550	root hair tip growth	Regulation	10.1016/j.tplants.2015.12.004	However, like FER, CAP1 is required for root hair tip growth. (Medscan)
FER	AT3G51550	root hair tip growth	Regulation	10.1016/j.molp.2019.12.014	To further expand our understanding of how RALF1-FERONIA promotes root hair tip growth ( ), we first tested whether RALF1 could increase FERONIA-mediated root hair growth. (Custom)
CLE45	AT1G69588	root length	Regulation	10.1016/j.molp.2021.04.001	However, the root length of cik2 was greatly reduced by 1 ŒºM CLE25 or CLE45 treatment ( ). (Custom)
CLF	AT2G23380	root length	Regulation	10.1371/journal.pone.0056537;10.1371/journal.pone.0056537	In roots, loss of function of the Polycomb group-family member CLF causes increased root length, increased root apical meristem and stem cell activity [29]. (Medscan);In roots, loss of function of the Polycomb group-family member CLF causes increased root length, increased root apical meristem and stem cell activity . (Medscan)
CLF	AT2G23380	root length	Regulation	10.1186/s12870-019-2057-7	It has been proposed that PRC2 controls primary root growth, since lack of the EZ catalytic subunits CLF and SWN results in short meristem and decreased primary root length [41]. (Medscan)
MAP65-1	AT5G55230	root length	Regulation	10.1104/pp.16.01602	Ectopic overexpression of MAP65-1 in the aur1/aur2 double mutant (t test; triple asterisk; P , 0.0001) reduces main root length as well as severely reduces lateral root outgrowth. (Medscan)
PLDALPHA1	AT3G15730	root length	Regulation	10.1104/pp.19.00560	Thus, CRK2 and PHOSPHOLIPASE D ALPHA 1 appear to also be involved in the root length aspect of salt tolerance, and our results suggest that CRK2 kinase activity is important for this function. (Medscan)
MAP65-1	AT5G55230	root morphogenesis	Regulation	10.1104/pp.16.01602;10.1104/pp.16.01602	The aggravation of the lateral root phenotype in the aur1/ aur2 mutant is, therefore, dependent on the phosphorylation status of MAP65-1, rather than on its mere over-expression, but not causal to direct Aurora-dependent phosphorylation of MAP65-1. (Medscan);As the Aurora double mutant is mostly affected in lateral root outgrowth by altered orientation of the first divisions, and knowing that mit…
VRN1	AT3G18990	root morphogenesis	Regulation	10.1016/j.molp.2017.10.005;10.1104/pp.19.01195	Here, we demonstrate that VERNALIZATION1 (VRN1), a key regulator of flowering behavior in cereals ( ), also modulates root architecture in wheat and barley. (Medscan);Furthermore, recent work demonstrated that VRN1 influences root architecture in barley and wheat (Voss-Fels et al., 2018). (Custom)
FER	AT3G51550	ROP2/RHD2 pathway	Regulation	10.1371/journal.pbio.1001719;10.1371/journal.pbio.1001719	Recently, FER, which is the closest homologue of the ANX receptor-like kinases in Arabidopsis, has been shown to function as an upstream regulator of the ROP2/ NADPH oxidase RbohC signaling pathway that controls reactive oxygen species-dependent root hair growth [18]. GLOSSARY{4999999={Member=838598,835179}} (Medscan);Recently, FER, which is the closest homologue of the ANX receptor-like kinases …
EFR	AT5G20480	ROS generation	Regulation	10.1371/journal.ppat.1004602	Expression of EFR-YFP and EFRN288Q-YFP specifically mediated elf18-triggered reactive oxygen species production. (Medscan);Both EFR and EFR:XA21 expression allowed the similar production of reactive oxygen species in response to elf18 (Fig. 1C). (Medscan)
FER	AT3G51550	ROS generation	Regulation	10.1038/s41477-021-00914-0;10.1016/j.molp.2021.05.025;10.1016/j.molp.2021.06.004;10.1016/j.molp.2021.06.004;10.1093/PLPHYS/KIAA051;10.1093/PLPHYS/KIAA051;10.1038/s41477-021-00914-010.1038/s41477-021-00914-0	This work shows that FER-mediated ROS production regulates levels of beneficial pseudomonads in the rhizosphere microbiome. (Custom);ANJ and FER work together as a receptor complex and interact with both RALF33 and POLLEN COAT PROTEIN B-classes to regulate ROS production. (Custom);Further analysis demonstrated that mutants defective in NADPH oxidases (rbohD and rbohF) can support more growth of r…
FER	AT3G51550	ROS generation	Regulation	10.1016/j.plantsci.2015.05.007;10.1016/j.plantsci.2015.05.007;10.1016/j.pbi.2015.10.009;10.1016/j.pbi.2015.10.006;10.1016/j.molp.2015.01.023;10.1093/mp/ssu031;10.1093/mp/ssu092;10.1093/mp/ssu092;10.1016/j.pbi.2015.10.006;10.1016/j.pbi.2015.10.009;10.1105/tpc.113.109306;10.1105/tpc.113.109306;10.1105/tpc.113.120071;10.1105/tpc.114.125518;10.1104/pp.16.00667;10.1105/tpc.16.00947;10.1105/tpc.16.0094…	The significant (yet not total) absence of both GEF4 and GEF10 prevented the FERONIA overexpression-mediated production of reactive oxygen species. (Medscan);It has been suggested that FERONIA regulates female gametophytic reactive oxygen species production through a similar pathway that operates during root hair growth, and involves RopGEFs, ROPs and the plasma membrane NADPH oxidase . (Medscan)…
FER	AT3G51550	ROS generation	Regulation	10.1016/j.plantsci.2015.05.007;10.1016/j.plantsci.2015.05.007;10.1016/j.pbi.2015.10.009;10.1016/j.pbi.2015.10.006;10.1016/j.molp.2015.01.023;10.1093/mp/ssu031;10.1093/mp/ssu092;10.1093/mp/ssu092;10.1016/j.pbi.2015.10.006;10.1016/j.pbi.2015.10.009;10.1105/tpc.113.109306;10.1105/tpc.113.109306;10.1105/tpc.113.120071;10.1105/tpc.114.125518;10.1104/pp.16.00667;10.1105/tpc.16.00947;10.1105/tpc.16.0094…	The significant (yet not total) absence of both GEF4 and GEF10 prevented the FERONIA overexpression-mediated production of reactive oxygen species. (Medscan);It has been suggested that FERONIA regulates female gametophytic reactive oxygen species production through a similar pathway that operates during root hair growth, and involves RopGEFs, ROPs and the plasma membrane NADPH oxidase . (Medscan)…
NTRA	AT2G17420	ROS generation	Regulation	10.1016/j.plaphy.2014.04.008	The reactive oxygen species production in roots was observed to be rapidly increased in 5-day-old wild-type and ntra-ko seedlings whereas those in NTRAOX plants were not able to reveal any signal ( C). (Medscan)
NTRA	AT2G17420	ROS generation	Regulation	10.1007/s00299-019-02502-1	Furthermore, three OsXCP2aox-3-specific genes, including Catalase A (Os02g0115700), NADPH-dependent thioredoxin reductase A (Os06g0327300), and Nitrate reductase (Os08g0468100), that are involved in reactive oxygen species production and redox regulation (false discovery rate = 0.00114) are up-regulated. (Custom)
PEPR1	AT1G73080	ROS generation	Regulation	10.1016/j.molp.2014.10.012	On the other hand, PPRs seem to function together within a molecular complex, as demonstrated with the interdependence of the receptors PEPR1 and FLS2 in mediating Pep3- and flg22-triggered reactive oxygen species production. (Medscan)
PLDALPHA1	AT3G15730	ROS generation	Regulation	10.1016/j.plantsci.2018.05.021;10.1016/j.plantsci.2018.05.021;10.1104/pp.18.00402;10.1007/s10265-020-01182-3	Early studies showed that Phospholipase DŒ±1 in Arabidopsis was involved in reactive oxygen species production [ ]. (Medscan);Phospholipase DŒ±1 and Phospholipase DŒ¥ have distinguishable roles; Phospholipase DŒ±1 promotes reactive oxygen species production whereas Phospholipase DŒ¥ is involved in mediating reactive oxygen species response [ , ]. (Medscan);The opposite freezing sensitivities obse…
PLDALPHA1	AT3G15730	ROS generation	Regulation	10.1016/j.plantsci.2018.05.021;10.1016/j.plantsci.2018.05.021;10.1016/j.phytochem.2006.04.006;10.1016/j.plipres.2006.01.005;10.1016/j.bbalip.2005.07.004;10.1007/s00709-013-0497-8;10.3389/fpls.2018.00371;10.1104/pp.18.00402	These results indicate that specific Phospholipase Ds function in different steps in plant oxidative stress pathways; whereas Phospholipase DŒ±1 promotes the reactive oxygen species production, Phospholipase DŒ¥ mediates plant responses to reactive oxygen species. (Medscan);Early studies showed that Phospholipase DŒ±1 in Arabidopsis was involved in reactive oxygen species production [ ]. (Medscan…
WAK2	AT1G21270	ROS generation	Regulation	10.1371/journal.pone.025192210.1371/journal.pone.0251922	Wall associated Kinase2cTAP expression results in a dwarf phenotype and activation of the stress response and reactive oxygen species (ROS) production, while esmd1 is a suppressor of a pectin deficiency induced loss of adhesion. (Custom)
WAK2	AT1G21270	ROS generation	Regulation	10.1093/mp/ssr096	The leaves of plants transformed with WAK2cTAP show a stress response and thus might be expected to have elevated levels of reactive oxygen species . shows that the WAK2cTAP allele does induce a constitutive production of reactive oxygen species , as detected by Diaminobenzidine staining (DAB, Clarke, 2002) and this is consistent with the visual phenotype. (Medscan)
FER	AT3G51550	ROS pathway	Regulation	10.1104/pp.19.00088;10.1093/pcp/pcy14610.1093/pcp/pcy146	Plant Physiol 153: 1280‚Äì1292 Yin Y, Qin K, Song X, Zhang Q, Zhou Y, Xia X, Yu J (2018) BZR1 tran-scription factor regulates heat stress tolerance through FERONIA receptor-like kinase-mediated reactive oxygen species signaling in to-mato. GLOSSARY{4999999={Member=1810338}} (Medscan);BZR1 transcription factor regulates heat stress tolerance through FERONIA receptor-like kinases-mediated reactive …
POM1	AT1G05850	rosette growth	Regulation	20007445	Phenotypically, allelic mutants of AtCTL1 have reduced rosette growth and display abnormal patterns of root growth (Hauser et al., 1995[Go]; Schneider et al., 1997[Go]; Zhong et al., 2002[Go]; Yuen et al., 2005[Go]; Kwon et al., 2007[Go]; summarized in Table I). (Medscan)
AKT1	AT2G26650	rosette size	Regulation	12554721	The shoot phenotypes suggest that both AKT1 and TRH1 antagonistically regulate rosette size when plants are grown in the presence of high concentrations of external KCl. (Medscan)
DL3795W	AT4G15510	rosette size	Regulation	10.1038/s41598-020-74723-410.1038/s41598-020-74723-4	It was observed that rem1.2, orc1a, ppd1, and mcm4 mutants showed different degrees of reduction in rosette size, thus confirming the role of these genes in plant growth. (Custom)
CAD1 (Gene ID 843600)	AT1G72680	saccharification	Regulation	10.1104/pp.16.01973;10.1104/pp.17.00576	Curr Opin Biotechnol 24: 336‚Äì343 Bouvier d‚ÄôYvoire M, Bouchabke-Coussa O, Voorend W, Antelme S, C√©zard L, Leg√©e F, Lebris P, Legay S, Whitehead C, McQueen-Mason SJ, et al (2013) Disrupting the cinnamyl alcohol dehydrogenase 1 gene (BdCAD1) leads to al-tered lignification and improved saccharification in Brachypodium distachyon. (Medscan);Bouvier d‚ÄôYvoire M, Bouchabke-Coussa O, Voorend W, A…
AKT1	AT2G26650	salinity response	Regulation	10.1016/j.jplph.2012.08.019;10.1016/j.jplph.2014.08.016;10.1071/FP1326510.1071/FP13265	Thus, the overexpression of AKT1 from Puccinellia tenuiflora might enhance salt tolerance in Arabidopsis ( ). (Medscan);Similarly, provide evidence that K+ channels mediate substantial Na+ influx in a salt sensitive rice cultivar but not in a tolerant one. also reported that Arabidopsis AKT1 contributes to root K+ accumulation from soil, and hence play important role in salt tolerance. (Medscan);…
AKT1	AT2G26650	salinity response	Regulation	10.1007/s11738-020-3027-2	Overexpression of a samphire high‚Äêaffinity potassium transporter gene SbHKT1 enhances salt tolerance in transgenic cotton (Custom)
AP2	AT4G36920	salinity response	Regulation	10.1104/PP.18.00324;10.3390/ijms22052254;10.3390/ijms22052254	Some APETALA2/ethylene response factor proteins, like GmRAV-03, JcERF011, and ERF109 are involved in the regulation of salt tolerance in plants (Bahieldin et al., 2016; Tang et al., 2016b; Zhao et al., 2017). (Custom);Among these, dehydration respon‚Äê sive element‚Äêbinding is widely involved in rice responses to salt stress, though a few APETALA2‚Äê , ERF‚Äê, and RAV‚Äêtype TFs regulate salt to…
GPAT6	AT2G38110	salinity response	Regulation	10.3390/ijms22020785	GPAT6 plays multiple roles in stamen development and fertility [36] and promotes salt tolerance [37]. (Custom)
HAK5	AT4G13420	salinity response	Regulation	10.1007/s00299-018-2325-2;10.1016/j.pbi.2019.12.011	The expression of SiHAK1 in athak5 rescued the salt-sensitive phenotype athak5 and even enhanced salt tolerance compared with the wild type under NaCl treatment in low K+ condition (Fig. 6e, f). (Medscan);HAK5 has been shown to be a key component in the acquisition and transport of potassium, to improve salt resistance in potassium-deficient rice plants [ ], and it might have had a crucial role i…
MAP65-1	AT5G55230	salinity response	Regulation	10.2478/s11756-019-00286-z	In maize, BRs have been directly proved to remarkably affect plant growth under drought and salinity stress (Anjum et al. 2011; Kaya et al. 2018), and molecular factors, such as MAP65-1a (Zhu et al. 2013) and cytochrome P450 C-6 oxidase (Castorina et al. 2018), have been shown to be involved in Brassinosteroid-mediated drought and salinity response. GLOSSARY{999998={Protein=12610349 Mutation=4499…
MAP65-1	AT5G55230	salinity response	Regulation	10.1105/tpc.112.104182;10.1105/tpc.112.104182;10.1105/tpc.112.104182;10.1105/tpc.112.104182;10.1105/tpc.112.104182;10.1105/tpc.112.10418210.1105/tpc.112.104182;10.3390/ijms22115957	Overexpression of MAP65-1 improved salt tolerance of Arabidopsis thaliana cells. (Medscan);These results suggest that the interaction between phosphatidic acid and MAP65-1 is required to increase salt tolerance and that PLDa1 is essential for the interaction to take place. (Medscan);Our experimental results show that MAP65-1 is involved in salt tolerance by stabilizing microtubules. (Medscan)
NAP	AT1G69490	salinity response	Regulation	10.3390/ijms21207672	AtNAP has been reported to function as a negative regulator of salt tolerance. (Custom)
PHT4;6	AT5G44370	salinity response	Regulation	10.1093/mp/ssp013;10.1093/mp/ssp013	Constitutive expression of PHT4;6:GFP in the pht4;6-1 and pht4;6-2 genetic backgrounds restored salt tolerance to a level comparable to those of their isogenic wild-type lines ( ). (Medscan);The phosphate transporter PHT4;6 is a determinant of salt tolerance that is localized to the Golgi apparatus of Arabidopsis. (Medscan)
POM1	AT1G05850	salinity response	Regulation	17156413	Taken together, these findings clearly demonstrate that a mutation of AtCTL1 is responsible for the decreased salt tolerance and heat resistance as well as the abnormal development of hot2 mutants. (Medscan)
SKIP	AT1G77180	salinity response	Regulation	10.1007/s11103-013-0062-z;10.1186/1471-2229-13-21;10.1186/1471-2229-13-21;10.1186/1471-2229-13-21;10.1186/1471-2229-13-21;10.1111/j.1469-8137.2009.03032.x	Ectopic expression of the AtSKIP gene modulates the induction of salt tolerance, dehydration resistance and insensitivity towards abscisic acid under stress conditions. (Medscan);In the MS medium containing NaCl (150 and 200 mM), the germination rates of GmGBP1-ox and atskip-i plants were also lower than the WT plants (Figure 5A, Figure 5C), suggesting that GmGBP1 decreased salt tolerance and AtS…
T22E19.17	AT1G68200	secondary cell wall biosynthesis	Regulation	10.1186/1471-2164-13-253;10.1007/s00299-013-1466-6;10.1186/1471-2164-13-253	In particular, two CCCH genes, AtC3H14 (At1g66810) and AtC3H15 (At1g68200), have recently been shown to act as the master regulators for secondary cell wall biosynthesis in Arabidopsis, which also suggests that their homologues may be involved in Arabidopsis secondary cell wall formation as well. (Medscan);In addition, the other two CCCH zinc finger genes, AtC3H14 (At1g66810) and AtC3H15 (At1g682…
AP2	AT4G36920	secondary metabolism	Regulation	10.1093/mp/ssr087;10.1007/s11240-014-0446-z;10.1111/j.1365-313X.2011.04566.x10.1111/j.1365-313X.2011.04566.x	There have been reports that APETALA2/ethylene response factor family transcriptional factors play an important role in plant secondary metabolism. (Medscan);Transcription factors of the plant-specific APETALA2/ETHYLENE RESPONSE FACTOR family modulate secondary metabolism (De Boer et al. 2011). (Medscan);Transcription factors of the plant-specific apetala2/ethylene response factor family control …
CLF	AT2G23380	secondary metabolism	Regulation	10.3390/toxins9020043;10.3390/toxins9020043;10.1111/1462-2920.14339;10.1111/1462-2920.14339	Disruption of SET1 also leads to abnormal secondary metabolism and defects in fungal virulence [ , ]. (Medscan);Recently, Set1 was reported to play important roles in fungal growth, virulence, and secondary metabolism in several pathogenic fungi. (Medscan);To conclude, secondary metabolism in F. fujikuroi was found to depend on functional Set1 and Kdm5: the biosynthesis of several SMs was deregul…
ECA1	AT1G07810	secretory pathway	Regulation	10.1016/S0005-2736(00)00131-0	Therefore, ECA1 may have a dual function in secretory pathways, regulating both manganese and calcium levels. (Medscan)
AP2	AT4G36920	seed development	Regulation	10.1016/j.pmpp.2007.06.002;10.1242/dev.073031;10.1371/journal.pone.0033890;10.1371/journal.pone.0033890;10.1371/journal.pone.0033890;10.1371/journal.pone.0033890;10.1371/journal.pone.0033890;10.1104/pp.113.217703;10.1186/1471-2229-13-47;10.4161/psb.25928;10.1007/s00299-016-2064-1;10.1007/s00344-016-9612-3;10.1007/s11103-019-00826-w;10.1371/journal.pone.0033890;10.1371/journal.pone.0033890;10.1371…	APETALA2 (AP2) plays an important role in the control of Arabidopsis flower and seed development and encodes a putative transcription factor that is distinguished by a novel DNA binding motif referred to as the AP2 domain. (Medscan);The Arabidopsis thaliana transcription factor APETALA2 (AP2) has numerous functions, including roles in seed development, stem cell maintenance, and specification of …
FER	AT3G51550	seed development	Regulation	10.1093/mp/ssu010	We report here that FER may also use the GEF-ROP/ARAC signaling network to inhibit cell elongation in seed development and thus control seed size. (Medscan)
PAB4	AT2G23350	seed development	Regulation	10.1371/journal.pone.0191474;10.1371/journal.pone.0191474	Reciprocal crosses with wild-type plants revealed that 93.0% of the eggs or 93.6% of the pollen from pab4/PAB4 eif4g/eIF4G plants involved in successful fertilization and seed development were genotypically PAB4 eif4g, consistent with the over-representation (67.5% versus 6.25% expected) of PAB4/PAB4 eif4g/eif4g progeny from selfed pab4/PAB4 eif4g/eIF4G plants. (Medscan);The low-frequency occurre…
RPM1	AT3G07040	seed development	Regulation	10.1371/journal.pone.0058748	Among the genes showing altered expression, HST (AK101049), NF-YB (AK241920), ATS3 (AK067237), FIE2 (AK24220), LTP (AK242537), PPROL17 (AK242325), CRA1 (AK107343), OsGRP1 (AK288031), GASA2 (AK110640), RPM1 (AK100303) and the NBS-LRR family (Os.92013) were involved in polarity specification of the adaxial/abaxial axis, as well as embryonic and seed development - . (Medscan)
TTN8	AT3G54670	seed development	Regulation	15972315	SMC1 (ttn8-1, ttn8-2) and SMC3 (ttn7-1, ttn7-2) knockout plants show defects in both the embryo and endosperm and arrest early in seed development (Liu et al., 2002[Go]). (Medscan)
AP2	AT4G36920	seed germination	Regulation	10.1016/S0065-2296(10)54002-3	Other AP2 genes such as LEAFY PETIOLE function as positive regulators of gibberellic acid-induced germination ( ). (Medscan)
AP2	AT4G36920	seed germination	Regulation	10.1016/j.ygeno.2020.10.037	The AP2 genes play a major role in the seed development and germination as they showed high expression in seed and flower tissues. (Custom)
CLF	AT2G23380	seed germination	Regulation	10.1186/s12870-019-2057-7	It has been previously demonstrated that lack of both the catalytic subunits CLF and SWN result in delayed germination: clf-28 swn-4 double mutant seeds germinate within 4 DAI (Days After Imbibition), while wildtype seeds germinate within 2 DAI [14]. (Medscan)
CSN5A	AT1G22920	seed germination	Regulation	10.1371/journal.pgen.100723710.1371/journal.pgen.1007237;10.1371/journal.pgen.1007237;10.1371/journal.pgen.1007237;10.1371/journal.pgen.1007237;10.1371/journal.pgen.1007237;10.1371/journal.pgen.1007237;10.1371/journal.pgen.1007237;10.1371/journal.pgen.1007237	Transcriptome analyses suggest that CSN1 has a more prominent role than CSN5A during seed maturation, but CSN5A plays a more important role than CSN1 during seed germination, further supporting the functional distinction of these two COP9 Signalosome genes. (Medscan);Thus, it appeared that an additional factor(s) apart from RGA-LIKE2 was affected by csn5a-1, that prevented timely germination or f…
GPAT5	AT3G11430	seed germination	Regulation	10.1016/j.plantsci.2010.11.003	Several phenotypic characteristics of the gpat5 mutants, such as enhanced seed coat permeability, decreased seed germination, and abnormal root growth under salt stress conditions, suggest that GPAT5 plays a critical role in suberized cell wall biogenesis in seeds and roots and that this structure is required for normal seed and root function. (Medscan);The increased permeability of the seed coat…
GSTU7	AT2G29420	seed germination	Regulation	10.1016/j.bbrc.2020.05.153;10.1016/j.bbrc.2020.05.153;10.1016/j.bbrc.2020.05.153;10.1016/j.bbrc.2020.05.153;10.1016/j.bbrc.2020.05.153;10.1016/j.bbrc.2020.05.153;10.1016/j.bbrc.2020.05.15310.1016/j.bbrc.2020.05.153;10.1016/j.bbrc.2020.05.15310.1016/j.bbrc.2020.05.153	These results indicated that AtGSTU7 contributes weakly to germination under osmotic stress. (Custom);These results clearly indicated that AtGSTU7 affects ABA sensitivity during seed germination. (Custom);These results suggested that AtGSTU7 influences seed germination by mediating GSH-reactive oxygen species homeostasis under osmotic stress ( C). (Custom)
HYL1	AT1G09700	seed germination	Regulation	11148283;11148283	The hyl1 Mutant Is Hypersensitive to abscisic acid abscisic acid has an inhibitory effect on seed germination, and Arabidopsis mutations have been identified that both increase and decrease sensitivity to such inhibition (Koornneef et al. 1984 [Down]; Cutler et al. 1996 [Down]). (Medscan);The hyl1 Mutant Is Hypersensitive to abscisic acid abscisic acid has an inhibitory effect on seed germination…
NAP	AT1G69490	seed germination	Regulation	10.1093/mp/sst173	BME3 ( ), TEM1 ( ), and ANAC029 ( ) modulate germination, flowering, and senescence, respectively, which can be regulated by auxin, brassinosteroid, and/or light ( ; ). (Medscan)
PLDALPHA1	AT3G15730	seed germination	Regulation	10.3389/fpls.2019.00275;10.3389/fpls.2019.00275	Nevertheless, pldŒ±1 mutants showed delayed germination upon salt stress indicating that PLDŒ±1 likely regulates seed germination under salt stress in abscisic acid independent manner. (Medscan);In contrast, simultaneous genetic depletion of both PLDŒ±1 and MPK3 genes substantially accelerates seed germination under salt conditions. (Medscan);Ablation of the gene for a membrane lipid-hydrolyzing …
PLDALPHA1	AT3G15730	seed germination	Regulation	10.1111/j.1365-313X.2007.03103.x	Ablation of the gene for a membrane lipid-hydrolyzing phospholipase D (PLDalpha1) in Arabidopsis enhanced seed germination and oil stability after storage or exposure of seeds to adverse conditions. (Medscan)
SAUL1	AT1G20780	seed germination	Regulation	10.1371/journal.pone.0021321;10.1371/journal.pone.0021321;10.1371/journal.pone.0021321;10.1371/journal.pone.0021321;10.1371/journal.pone.0021321;10.1371/journal.pone.0021321	Seeds from heterozygous PUB44/pub44 and homozygous pub43/pub43 plants showed decreased sensitivity to abscisic acid during germination in comparison to Col-0 seeds. (Medscan);With the use of seeds from PUB44/pub44 parental plants in these germination assays, the question arose as to whether the homozygous pub44/pub44 seeds were largely responsible for the increased germination rates observed in t…
T5K18.200	AT4G19420	seed germination	Regulation	10.1186/s12870-021-02837-6	It is likely that the functional allele of PAE-8-2 contributes to the insoluble pectin that can be beneficial in warm and humid conditions of tropical environments to prevent pre-harvest germination and/or promote seed survival during flooding. (Custom)
AP2	AT4G36920	seed growth	Regulation	10.1105/tpc.114.122663;10.1007/s10725-017-0355-3	APETALA2 (AP2) may repress seed growth by restricting cell elongation in the integuments (Jofuku et al., 2005; Ohto et al., 2005, 2009). (Medscan);APETALA2 encodes an APETALA2/EREBP Transcription factor which regulates seed growth by limiting cell elongation in the two outer integuments (Ohto et al. 2009). (Medscan)
AP2	AT4G36920	seed growth	Regulation	10.1105/tpc.114.122663	APETALA2 (AP2) may repress seed growth by restricting cell elongation in the integuments (Jofuku et al., 2005; Ohto et al., 2005, 2009). (Medscan)
PLDALPHA1	AT3G15730	seed growth	Regulation	10.1093/jxb/erq248	Conversely, activity of a membrane lipid-hydrolysing phospholipase D (PLDŒ±1) appears to be detrimental for Arabidopsis seed quality, whereas the attenuation of PLDŒ±1 expression has the potential to improve oil stability, seed quality, and seed longevity ( ). (Medscan)
AATP1	AT5G40010	seed maturation	Regulation	10.3390/ijms22136980	Arabidopsis AATP1 genes were involved in seed maturation by influencing mitochondrial function under abiotic stress [83]. (Custom)
AP2	AT4G36920	seed maturation	Regulation	10.1371/journal.pone.0031081	For example, an APETALA2/EREBP transcription factor OsEBP-89, is temporally expressed in developing endosperm and is involved in ethylene-dependent seed maturation . (Medscan)
THI1	AT5G54770	seed maturation	Regulation	10.1080/15592324.2016.126572310.1080/15592324.2016.1265723	Thus, THI1 is required for nodule enlargement and seed maturation. (Medscan)
PLDALPHA1	AT3G15730	seed quality	Regulation	10.1016/j.phytochem.2006.06.005;10.1371/journal.pone.0143877;10.1093/jxb/erq248;10.1371/journal.pone.0143877	The lower levels of the catabolic products, phosphatidic acid, lyso phosphatidylcholine, and lyso phosphatidylethanolamine in pldŒ±1 seeds could mean that the activity of Phospholipase DŒ±1 may promote membrane lipid degradation and adversely affect seed quality. (Medscan);Arabidopsis phospholipase D (PLDŒ±1) negatively regulates seed quality and viability, and PLDŒ±1-deficient seeds show higher …
AP2	AT4G36920	seed shape	Regulation	10.1093/jxb/eraa59210.1093/jxb/eraa592	The APETALA2 transcription factor LsAP2 regulates seed shape in lettuce. (Custom)
AP2	AT4G36920	seed size	Regulation	10.1093/plcell/koab084	The APETALA 2 (AP2) transcription factor controls seed size by limiting cell expansion in the ovule integument (Jofuku et al., 2005; Ohto et al., 2005, 2009). (Custom)
[truncated: 130 more rows]
